# Supplementary material for: Epigenetic priming of mammalian embryonic enhancer elements coordinates developmental gene networks
Source: Genome Biol. 2025 Jul 18;26:214. doi: 10.1186/s13059-025-03658-8 (PMC12272991; doi:10.1186/s13059-025-03658-8)
Supplement: Supplementary file 2 — Additional file 2: Table S1. Human ePrimed and eNon-primed enhancer annotations. [file 13059_2025_3658_MOESM2_ESM.txt]

chr1	933107	933108	7pcw_brain_ePoised
chr2	129056913	129056914	7pcw_brain_eNonprimed
chr2	129069626	129069627	7pcw_brain_eNonprimed
chr2	129237063	129237064	7pcw_brain_eNonprimed
chr1	17280229	17280230	7pcw_brain_eNonprimed
chr2	129352751	129352752	7pcw_brain_eNonprimed
chr2	129554526	129554527	7pcw_brain_ePrimed
chr2	129634801	129634802	7pcw_brain_eNonprimed
chr2	129738351	129738352	7pcw_brain_eNonprimed
chr1	17304879	17304880	7pcw_brain_ePrimed
chr2	129802689	129802690	7pcw_brain_ePrimed
chr2	129827613	129827614	7pcw_brain_ePrimed
chr2	130798326	130798327	7pcw_brain_ePoised
chr2	130814689	130814690	7pcw_brain_eNonprimed
chr1	17386404	17386405	7pcw_brain_eNonprimed
chr2	130899039	130899040	7pcw_brain_ePrimed
chr2	130963839	130963840	7pcw_brain_ePoised
chr1	17397328	17397329	7pcw_brain_eNonprimed
chr2	131647239	131647240	7pcw_brain_eNonprimed
chr2	131673289	131673290	7pcw_brain_ePoised
chr1	3292897	3292898	7pcw_brain_eNonprimed
chr2	131829776	131829777	7pcw_brain_eNonprimed
chr2	132010113	132010114	7pcw_brain_ePoised
chr2	132645989	132645990	7pcw_brain_ePrimed
chr2	133571641	133571642	7pcw_brain_ePrimed
chr2	133823403	133823404	7pcw_brain_eNonprimed
chr2	133846878	133846879	7pcw_brain_eNonprimed
chr2	133882953	133882954	7pcw_brain_eNonprimed
chr2	134080065	134080066	7pcw_brain_ePrimed
chr2	134125478	134125479	7pcw_brain_ePrimed
chr2	134202541	134202542	7pcw_brain_ePrimed
chr2	134412065	134412066	7pcw_brain_ePrimed
chr2	134448728	134448729	7pcw_brain_eNonprimed
chr2	134671341	134671342	7pcw_brain_ePrimed
chr1	17557991	17557992	7pcw_brain_ePrimed
chr1	17582704	17582705	7pcw_brain_ePrimed
chr1	17587679	17587680	7pcw_brain_ePrimed
chr2	136423629	136423630	7pcw_brain_ePoised
chr2	136920229	136920230	7pcw_brain_eNonprimed
chr2	136921004	136921005	7pcw_brain_eNonprimed
chr2	136946629	136946630	7pcw_brain_eNonprimed
chr2	138271717	138271718	7pcw_brain_ePrimed
chr2	139685667	139685668	7pcw_brain_ePrimed
chr2	140257955	140257956	7pcw_brain_eNonprimed
chr2	141746367	141746368	7pcw_brain_eNonprimed
chr2	143609605	143609606	7pcw_brain_ePrimed
chr2	143691380	143691381	7pcw_brain_ePrimed
chr2	144449057	144449058	7pcw_brain_ePrimed
chr2	144582632	144582633	7pcw_brain_ePrimed
chr2	144939795	144939796	7pcw_brain_eNonprimed
chr1	17688417	17688418	7pcw_brain_eNonprimed
chr2	147507181	147507182	7pcw_brain_eNonprimed
chr2	147648493	147648494	7pcw_brain_ePrimed
chr2	148509655	148509656	7pcw_brain_ePrimed
chr2	148812705	148812706	7pcw_brain_ePrimed
chr2	148995047	148995048	7pcw_brain_eNonprimed
chr2	149027210	149027211	7pcw_brain_ePrimed
chr2	149082997	149082998	7pcw_brain_ePrimed
chr2	149313723	149313724	7pcw_brain_ePrimed
chr2	150310073	150310074	7pcw_brain_eNonprimed
chr2	150311910	150311911	7pcw_brain_eNonprimed
chr2	150429673	150429674	7pcw_brain_ePrimed
chr2	150483047	150483048	7pcw_brain_ePrimed
chr2	150871885	150871886	7pcw_brain_ePrimed
chr2	151947547	151947548	7pcw_brain_ePrimed
chr2	152083210	152083211	7pcw_brain_eNonprimed
chr2	152464735	152464736	7pcw_brain_ePrimed
chr2	153222823	153222824	7pcw_brain_ePrimed
chr1	17879180	17879181	7pcw_brain_eNonprimed
chr2	156320312	156320313	7pcw_brain_ePoised
chr2	157485125	157485126	7pcw_brain_eNonprimed
chr2	157784712	157784713	7pcw_brain_ePrimed
chr2	158489687	158489688	7pcw_brain_ePrimed
chr2	158720325	158720326	7pcw_brain_eNonprimed
chr2	158724912	158724913	7pcw_brain_ePrimed
chr2	158893112	158893113	7pcw_brain_eNonprimed
chr2	159175525	159175526	7pcw_brain_eNonprimed
chr2	159196538	159196539	7pcw_brain_eNonprimed
chr2	159714963	159714964	7pcw_brain_ePrimed
chr2	160205788	160205789	7pcw_brain_eNonprimed
chr2	160388213	160388214	7pcw_brain_ePrimed
chr2	161040675	161040676	7pcw_brain_eNonprimed
chr1	18091255	18091256	7pcw_brain_ePrimed
chr2	163909689	163909690	7pcw_brain_eNonprimed
chr2	164033014	164033015	7pcw_brain_eNonprimed
chr2	167758514	167758515	7pcw_brain_ePrimed
chr2	167962439	167962440	7pcw_brain_ePrimed
chr2	168170664	168170665	7pcw_brain_ePrimed
chr2	168338701	168338702	7pcw_brain_ePrimed
chr2	168467151	168467152	7pcw_brain_ePrimed
chr2	168592339	168592340	7pcw_brain_ePrimed
chr2	169110501	169110502	7pcw_brain_ePrimed
chr2	170213151	170213152	7pcw_brain_ePrimed
chr2	170504764	170504765	7pcw_brain_ePrimed
chr2	170510089	170510090	7pcw_brain_eNonprimed
chr2	170708314	170708315	7pcw_brain_ePoised
chr2	170875301	170875302	7pcw_brain_eNonprimed
chr2	171156939	171156940	7pcw_brain_ePrimed
chr2	172108271	172108272	7pcw_brain_ePoised
chr2	172439083	172439084	7pcw_brain_ePrimed
chr2	172453309	172453310	7pcw_brain_ePrimed
chr1	18199417	18199418	7pcw_brain_ePrimed
chr2	172910946	172910947	7pcw_brain_eNonprimed
chr2	173394383	173394384	7pcw_brain_ePrimed
chr2	173421059	173421060	7pcw_brain_eNonprimed
chr2	173571446	173571447	7pcw_brain_ePrimed
chr1	18283193	18283194	7pcw_brain_ePrimed
chr1	18285417	18285418	7pcw_brain_ePrimed
chr2	173718183	173718184	7pcw_brain_eNonprimed
chr2	173746733	173746734	7pcw_brain_ePrimed
chr2	173794409	173794410	7pcw_brain_ePrimed
chr1	18290867	18290868	7pcw_brain_ePrimed
chr2	174793621	174793622	7pcw_brain_ePrimed
chr2	176067696	176067697	7pcw_brain_ePoised
chr2	176071846	176071847	7pcw_brain_ePoised
chr2	176080233	176080234	7pcw_brain_ePoised
chr2	176085446	176085447	7pcw_brain_ePoised
chr2	176088133	176088134	7pcw_brain_ePoised
chr2	176128446	176128447	7pcw_brain_ePoised
chr2	176140809	176140810	7pcw_brain_ePoised
chr2	176171759	176171760	7pcw_brain_ePoised
chr2	176175133	176175134	7pcw_brain_ePoised
chr2	176589071	176589072	7pcw_brain_eNonprimed
chr2	177350921	177350922	7pcw_brain_eNonprimed
chr2	178184047	178184048	7pcw_brain_eNonprimed
chr2	179910209	179910210	7pcw_brain_ePrimed
chr2	181375372	181375373	7pcw_brain_eNonprimed
chr2	181633059	181633060	7pcw_brain_eNonprimed
chr1	18409655	18409656	7pcw_brain_ePrimed
chr2	182511947	182511948	7pcw_brain_eNonprimed
chr2	182608597	182608598	7pcw_brain_eNonprimed
chr2	186715335	186715336	7pcw_brain_ePrimed
chr1	18447343	18447344	7pcw_brain_ePrimed
chr2	187616135	187616136	7pcw_brain_ePrimed
chr2	188693947	188693948	7pcw_brain_ePrimed
chr2	191251148	191251149	7pcw_brain_ePrimed
chr2	191319111	191319112	7pcw_brain_ePrimed
chr2	191441485	191441486	7pcw_brain_eNonprimed
chr2	194090887	194090888	7pcw_brain_eNonprimed
chr2	197006775	197006776	7pcw_brain_eNonprimed
chr2	197249000	197249001	7pcw_brain_eNonprimed
chr1	18552880	18552881	7pcw_brain_eNonprimed
chr2	199603926	199603927	7pcw_brain_ePoised
chr2	199988326	199988327	7pcw_brain_ePrimed
chr1	3428110	3428111	7pcw_brain_eNonprimed
chr2	200319351	200319352	7pcw_brain_ePrimed
chr2	200360439	200360440	7pcw_brain_ePrimed
chr2	200382151	200382152	7pcw_brain_ePrimed
chr2	200673013	200673014	7pcw_brain_eNonprimed
chr1	18599680	18599681	7pcw_brain_ePrimed
chr2	201354676	201354677	7pcw_brain_eNonprimed
chr2	201858589	201858590	7pcw_brain_ePrimed
chr2	201933339	201933340	7pcw_brain_ePrimed
chr2	201939426	201939427	7pcw_brain_ePrimed
chr2	201967563	201967564	7pcw_brain_ePrimed
chr2	201977026	201977027	7pcw_brain_ePrimed
chr2	201979289	201979290	7pcw_brain_ePrimed
chr1	18654505	18654506	7pcw_brain_ePoised
chr2	202113213	202113214	7pcw_brain_ePrimed
chr1	18657830	18657831	7pcw_brain_ePoised
chr2	202141089	202141090	7pcw_brain_ePrimed
chr2	202379951	202379952	7pcw_brain_ePrimed
chr1	18660943	18660944	7pcw_brain_ePrimed
chr2	203664776	203664777	7pcw_brain_ePrimed
chr2	204117889	204117890	7pcw_brain_eNonprimed
chr1	18676417	18676418	7pcw_brain_ePrimed
chr2	204172301	204172302	7pcw_brain_ePrimed
chr2	204261401	204261402	7pcw_brain_ePrimed
chr2	204370389	204370390	7pcw_brain_ePrimed
chr2	205166975	205166976	7pcw_brain_eNonprimed
chr2	205622187	205622188	7pcw_brain_eNonprimed
chr2	205675563	205675564	7pcw_brain_ePrimed
chr2	205680063	205680064	7pcw_brain_ePrimed
chr2	205696763	205696764	7pcw_brain_ePrimed
chr2	205704000	205704001	7pcw_brain_ePrimed
chr2	205738613	205738614	7pcw_brain_ePrimed
chr2	205899987	205899988	7pcw_brain_eNonprimed
chr2	205906675	205906676	7pcw_brain_eNonprimed
chr2	206803175	206803176	7pcw_brain_ePrimed
chr2	206805713	206805714	7pcw_brain_ePrimed
chr2	206982513	206982514	7pcw_brain_ePrimed
chr2	207123863	207123864	7pcw_brain_ePrimed
chr2	207160425	207160426	7pcw_brain_ePrimed
chr2	207319737	207319738	7pcw_brain_eNonprimed
chr2	207409925	207409926	7pcw_brain_ePrimed
chr2	207812425	207812426	7pcw_brain_ePrimed
chr2	207893150	207893151	7pcw_brain_ePrimed
chr2	207898013	207898014	7pcw_brain_ePrimed
chr2	208206437	208206438	7pcw_brain_eNonprimed
chr2	211435799	211435800	7pcw_brain_ePrimed
chr2	211469124	211469125	7pcw_brain_ePrimed
chr2	212833163	212833164	7pcw_brain_eNonprimed
chr2	213066325	213066326	7pcw_brain_ePrimed
chr2	215511989	215511990	7pcw_brain_eNonprimed
chr2	215624651	215624652	7pcw_brain_ePrimed
chr2	215748563	215748564	7pcw_brain_eNonprimed
chr2	215755239	215755240	7pcw_brain_eNonprimed
chr1	18862393	18862394	7pcw_brain_eNonprimed
chr2	215883939	215883940	7pcw_brain_eNonprimed
chr2	216002301	216002302	7pcw_brain_ePrimed
chr2	216282613	216282614	7pcw_brain_ePrimed
chr2	216286513	216286514	7pcw_brain_ePrimed
chr2	216543839	216543840	7pcw_brain_eNonprimed
chr2	216563063	216563064	7pcw_brain_ePrimed
chr1	18895355	18895356	7pcw_brain_eNonprimed
chr2	216650639	216650640	7pcw_brain_ePrimed
chr2	216882301	216882302	7pcw_brain_eNonprimed
chr2	216901876	216901877	7pcw_brain_eNonprimed
chr2	216991326	216991327	7pcw_brain_eNonprimed
chr2	217109763	217109764	7pcw_brain_eNonprimed
chr2	217301226	217301227	7pcw_brain_eNonprimed
chr2	217303126	217303127	7pcw_brain_eNonprimed
chr2	217555589	217555590	7pcw_brain_ePrimed
chr2	217580989	217580990	7pcw_brain_eNonprimed
chr2	217607326	217607327	7pcw_brain_eNonprimed
chr2	217725863	217725864	7pcw_brain_eNonprimed
chr2	217743439	217743440	7pcw_brain_eNonprimed
chr2	217748026	217748027	7pcw_brain_eNonprimed
chr2	217803526	217803527	7pcw_brain_eNonprimed
chr2	217847676	217847677	7pcw_brain_eNonprimed
chr2	218337639	218337640	7pcw_brain_eNonprimed
chr2	218873989	218873990	7pcw_brain_ePoised
chr2	218879915	218879916	7pcw_brain_ePoised
chr2	218887052	218887053	7pcw_brain_ePoised
chr2	218897215	218897216	7pcw_brain_ePoised
chr2	218906615	218906616	7pcw_brain_eNonprimed
chr2	218980239	218980240	7pcw_brain_ePoised
chr2	218982327	218982328	7pcw_brain_ePoised
chr2	218996489	218996490	7pcw_brain_ePoised
chr2	218999602	218999603	7pcw_brain_ePoised
chr2	219016789	219016790	7pcw_brain_eNonprimed
chr2	219635139	219635140	7pcw_brain_eNonprimed
chr2	219771027	219771028	7pcw_brain_eNonprimed
chr2	219784415	219784416	7pcw_brain_eNonprimed
chr2	219967278	219967279	7pcw_brain_ePrimed
chr2	219980191	219980192	7pcw_brain_eNonprimed
chr2	220005415	220005416	7pcw_brain_eNonprimed
chr2	220153115	220153116	7pcw_brain_eNonprimed
chr1	19079617	19079618	7pcw_brain_eNonprimed
chr2	220564303	220564304	7pcw_brain_eNonprimed
chr2	221048617	221048618	7pcw_brain_eNonprimed
chr2	221611067	221611068	7pcw_brain_ePrimed
chr2	221613204	221613205	7pcw_brain_eNonprimed
chr2	222257117	222257118	7pcw_brain_ePrimed
chr2	222269467	222269468	7pcw_brain_ePrimed
chr2	222312255	222312256	7pcw_brain_ePoised
chr2	222322105	222322106	7pcw_brain_ePoised
chr1	19401517	19401518	7pcw_brain_ePrimed
chr2	222830469	222830470	7pcw_brain_eNonprimed
chr2	222864631	222864632	7pcw_brain_ePrimed
chr1	19403430	19403431	7pcw_brain_ePrimed
chr2	223619095	223619096	7pcw_brain_ePoised
chr1	19406793	19406794	7pcw_brain_ePrimed
chr2	224995082	224995083	7pcw_brain_eNonprimed
chr2	226075508	226075509	7pcw_brain_eNonprimed
chr2	226329421	226329422	7pcw_brain_eNonprimed
chr2	226367233	226367234	7pcw_brain_eNonprimed
chr1	19442593	19442594	7pcw_brain_ePrimed
chr2	226706233	226706234	7pcw_brain_eNonprimed
chr1	19454380	19454381	7pcw_brain_ePrimed
chr1	19469117	19469118	7pcw_brain_ePrimed
chr2	228134683	228134684	7pcw_brain_eNonprimed
chr2	228702633	228702634	7pcw_brain_eNonprimed
chr2	229633758	229633759	7pcw_brain_eNonprimed
chr2	229635071	229635072	7pcw_brain_eNonprimed
chr2	230666971	230666972	7pcw_brain_ePrimed
chr1	19480830	19480831	7pcw_brain_ePrimed
chr2	230893934	230893935	7pcw_brain_ePrimed
chr2	230986159	230986160	7pcw_brain_ePrimed
chr2	230991234	230991235	7pcw_brain_eNonprimed
chr2	231250286	231250287	7pcw_brain_eNonprimed
chr2	231412713	231412714	7pcw_brain_ePrimed
chr2	231901101	231901102	7pcw_brain_ePrimed
chr2	231905964	231905965	7pcw_brain_ePrimed
chr2	231946589	231946590	7pcw_brain_eNonprimed
chr2	232257327	232257328	7pcw_brain_eNonprimed
chr1	19769443	19769444	7pcw_brain_ePrimed
chr2	232645439	232645440	7pcw_brain_eNonprimed
chr2	232897777	232897778	7pcw_brain_eNonprimed
chr2	232925464	232925465	7pcw_brain_ePoised
chr1	19787481	19787482	7pcw_brain_ePrimed
chr2	233117851	233117852	7pcw_brain_ePrimed
chr2	233196753	233196754	7pcw_brain_eNonprimed
chr2	233312853	233312854	7pcw_brain_eNonprimed
chr2	233429691	233429692	7pcw_brain_eNonprimed
chr2	233470203	233470204	7pcw_brain_eNonprimed
chr2	233769565	233769566	7pcw_brain_eNonprimed
chr2	233793865	233793866	7pcw_brain_eNonprimed
chr2	233816803	233816804	7pcw_brain_eNonprimed
chr2	233819153	233819154	7pcw_brain_eNonprimed
chr2	233939055	233939056	7pcw_brain_eNonprimed
chr2	234200880	234200881	7pcw_brain_eNonprimed
chr2	234288880	234288881	7pcw_brain_ePrimed
chr2	234387180	234387181	7pcw_brain_eNonprimed
chr1	20140693	20140694	7pcw_brain_eNonprimed
chr2	234447830	234447831	7pcw_brain_ePrimed
chr2	234489405	234489406	7pcw_brain_ePrimed
chr2	234580855	234580856	7pcw_brain_ePrimed
chr2	234670843	234670844	7pcw_brain_ePrimed
chr2	234708193	234708194	7pcw_brain_ePrimed
chr2	234763367	234763368	7pcw_brain_eNonprimed
chr2	234801143	234801144	7pcw_brain_eNonprimed
chr2	234850505	234850506	7pcw_brain_eNonprimed
chr2	234853317	234853318	7pcw_brain_eNonprimed
chr1	3511885	3511886	7pcw_brain_eNonprimed
chr2	235064743	235064744	7pcw_brain_ePrimed
chr2	235135217	235135218	7pcw_brain_eNonprimed
chr2	235181543	235181544	7pcw_brain_eNonprimed
chr2	235200230	235200231	7pcw_brain_eNonprimed
chr2	235267180	235267181	7pcw_brain_eNonprimed
chr2	235325017	235325018	7pcw_brain_ePrimed
chr2	235349667	235349668	7pcw_brain_eNonprimed
chr2	235377930	235377931	7pcw_brain_eNonprimed
chr2	235421605	235421606	7pcw_brain_eNonprimed
chr2	235464317	235464318	7pcw_brain_eNonprimed
chr2	235528993	235528994	7pcw_brain_ePrimed
chr2	235544717	235544718	7pcw_brain_ePrimed
chr2	235562805	235562806	7pcw_brain_ePrimed
chr2	235573443	235573444	7pcw_brain_ePrimed
chr2	235586793	235586794	7pcw_brain_ePrimed
chr2	235639230	235639231	7pcw_brain_ePrimed
chr2	235701967	235701968	7pcw_brain_ePrimed
chr2	235732967	235732968	7pcw_brain_ePrimed
chr2	235746917	235746918	7pcw_brain_ePrimed
chr2	235755643	235755644	7pcw_brain_ePrimed
chr2	235767117	235767118	7pcw_brain_eNonprimed
chr2	235807493	235807494	7pcw_brain_ePrimed
chr2	235865693	235865694	7pcw_brain_ePrimed
chr2	235928380	235928381	7pcw_brain_eNonprimed
chr2	236014505	236014506	7pcw_brain_ePrimed
chr2	236036605	236036606	7pcw_brain_eNonprimed
chr2	236052555	236052556	7pcw_brain_ePrimed
chr2	236055617	236055618	7pcw_brain_ePrimed
chr2	236307469	236307470	7pcw_brain_ePrimed
chr2	236342306	236342307	7pcw_brain_ePrimed
chr2	236355456	236355457	7pcw_brain_eNonprimed
chr2	236489093	236489094	7pcw_brain_eNonprimed
chr2	236490293	236490294	7pcw_brain_eNonprimed
chr2	236546719	236546720	7pcw_brain_eNonprimed
chr2	236605969	236605970	7pcw_brain_eNonprimed
chr2	236617969	236617970	7pcw_brain_eNonprimed
chr2	236629106	236629107	7pcw_brain_eNonprimed
chr2	236659531	236659532	7pcw_brain_ePrimed
chr1	20366643	20366644	7pcw_brain_ePoised
chr2	236678693	236678694	7pcw_brain_eNonprimed
chr2	236709269	236709270	7pcw_brain_eNonprimed
chr1	20404793	20404794	7pcw_brain_ePoised
chr2	236913881	236913882	7pcw_brain_eNonprimed
chr2	236953531	236953532	7pcw_brain_eNonprimed
chr2	236964393	236964394	7pcw_brain_ePrimed
chr2	236994481	236994482	7pcw_brain_ePrimed
chr2	237009769	237009770	7pcw_brain_eNonprimed
chr2	237029131	237029132	7pcw_brain_eNonprimed
chr2	237041619	237041620	7pcw_brain_ePrimed
chr2	237131831	237131832	7pcw_brain_eNonprimed
chr1	20448531	20448532	7pcw_brain_ePrimed
chr2	237178393	237178394	7pcw_brain_eNonprimed
chr2	237197231	237197232	7pcw_brain_ePrimed
chr2	237210806	237210807	7pcw_brain_ePrimed
chr1	20477019	20477020	7pcw_brain_ePrimed
chr2	237408306	237408307	7pcw_brain_eNonprimed
chr2	237418643	237418644	7pcw_brain_eNonprimed
chr2	237455431	237455432	7pcw_brain_eNonprimed
chr2	237480656	237480657	7pcw_brain_eNonprimed
chr1	20488293	20488294	7pcw_brain_ePoised
chr2	237529943	237529944	7pcw_brain_eNonprimed
chr2	237572393	237572394	7pcw_brain_ePrimed
chr1	3573985	3573986	7pcw_brain_eNonprimed
chr1	20494181	20494182	7pcw_brain_ePrimed
chr2	237700506	237700507	7pcw_brain_ePrimed
chr2	237712493	237712494	7pcw_brain_ePrimed
chr2	237733281	237733282	7pcw_brain_ePrimed
chr2	237913269	237913270	7pcw_brain_eNonprimed
chr2	237920469	237920470	7pcw_brain_eNonprimed
chr2	237956169	237956170	7pcw_brain_ePoised
chr2	237980282	237980283	7pcw_brain_ePrimed
chr2	238150171	238150172	7pcw_brain_eNonprimed
chr1	20705169	20705170	7pcw_brain_eNonprimed
chr2	238632008	238632009	7pcw_brain_eNonprimed
chr2	238637121	238637122	7pcw_brain_eNonprimed
chr2	238650333	238650334	7pcw_brain_eNonprimed
chr2	238691095	238691096	7pcw_brain_eNonprimed
chr2	238699458	238699459	7pcw_brain_eNonprimed
chr2	238702033	238702034	7pcw_brain_eNonprimed
chr2	238741883	238741884	7pcw_brain_eNonprimed
chr2	238743608	238743609	7pcw_brain_eNonprimed
chr2	238746758	238746759	7pcw_brain_eNonprimed
chr2	238797508	238797509	7pcw_brain_eNonprimed
chr2	238876033	238876034	7pcw_brain_eNonprimed
chr2	238878383	238878384	7pcw_brain_eNonprimed
chr1	21233156	21233157	7pcw_brain_eNonprimed
chr2	238890333	238890334	7pcw_brain_eNonprimed
chr2	238912105	238912106	7pcw_brain_eNonprimed
chr2	238930065	238930066	7pcw_brain_eNonprimed
chr2	238938653	238938654	7pcw_brain_eNonprimed
chr2	238944065	238944066	7pcw_brain_eNonprimed
chr1	21247443	21247444	7pcw_brain_eNonprimed
chr2	239038153	239038154	7pcw_brain_eNonprimed
chr1	21284493	21284494	7pcw_brain_ePrimed
chr2	239367041	239367042	7pcw_brain_eNonprimed
chr2	239456155	239456156	7pcw_brain_eNonprimed
chr2	239457467	239457468	7pcw_brain_eNonprimed
chr2	239476443	239476444	7pcw_brain_eNonprimed
chr1	21308119	21308120	7pcw_brain_ePrimed
chr2	239480293	239480294	7pcw_brain_eNonprimed
chr2	239496067	239496068	7pcw_brain_eNonprimed
chr2	239538317	239538318	7pcw_brain_eNonprimed
chr2	239561643	239561644	7pcw_brain_eNonprimed
chr2	239565880	239565881	7pcw_brain_eNonprimed
chr2	239571105	239571106	7pcw_brain_eNonprimed
chr2	239601005	239601006	7pcw_brain_ePrimed
chr1	21322543	21322544	7pcw_brain_ePrimed
chr2	239694080	239694081	7pcw_brain_eNonprimed
chr2	239722180	239722181	7pcw_brain_eNonprimed
chr2	239777680	239777681	7pcw_brain_eNonprimed
chr1	3579423	3579424	7pcw_brain_eNonprimed
chr1	21332156	21332157	7pcw_brain_ePrimed
chr2	239938569	239938570	7pcw_brain_eNonprimed
chr2	239952269	239952270	7pcw_brain_eNonprimed
chr2	239957195	239957196	7pcw_brain_eNonprimed
chr1	21361606	21361607	7pcw_brain_eNonprimed
chr2	240226169	240226170	7pcw_brain_eNonprimed
chr2	240329719	240329720	7pcw_brain_eNonprimed
chr2	240511219	240511220	7pcw_brain_eNonprimed
chr2	240636895	240636896	7pcw_brain_eNonprimed
chr2	240638945	240638946	7pcw_brain_eNonprimed
chr2	240718919	240718920	7pcw_brain_eNonprimed
chr2	240776707	240776708	7pcw_brain_eNonprimed
chr2	240910019	240910020	7pcw_brain_eNonprimed
chr1	21519793	21519794	7pcw_brain_ePrimed
chr1	21520856	21520857	7pcw_brain_ePrimed
chr2	241796009	241796010	7pcw_brain_eNonprimed
chr1	21533956	21533957	7pcw_brain_ePrimed
chr2	241936635	241936636	7pcw_brain_eNonprimed
chr2	241983923	241983924	7pcw_brain_eNonprimed
chr3	1939353	1939354	7pcw_brain_eNonprimed
chr1	21547169	21547170	7pcw_brain_ePrimed
chr3	4582715	4582716	7pcw_brain_ePrimed
chr3	4720415	4720416	7pcw_brain_ePrimed
chr3	5056239	5056240	7pcw_brain_eNonprimed
chr1	21631043	21631044	7pcw_brain_ePrimed
chr3	8112499	8112500	7pcw_brain_ePrimed
chr3	8280437	8280438	7pcw_brain_ePrimed
chr3	8494725	8494726	7pcw_brain_ePrimed
chr3	8710013	8710014	7pcw_brain_ePoised
chr3	8712363	8712364	7pcw_brain_ePoised
chr1	21858706	21858707	7pcw_brain_eNonprimed
chr3	9077065	9077066	7pcw_brain_ePrimed
chr1	21882969	21882970	7pcw_brain_eNonprimed
chr3	9224940	9224941	7pcw_brain_ePrimed
chr3	9271327	9271328	7pcw_brain_eNonprimed
chr3	9302403	9302404	7pcw_brain_ePrimed
chr1	21949493	21949494	7pcw_brain_eNonprimed
chr3	10685414	10685415	7pcw_brain_eNonprimed
chr3	10886014	10886015	7pcw_brain_eNonprimed
chr3	10947988	10947989	7pcw_brain_eNonprimed
chr3	10960088	10960089	7pcw_brain_eNonprimed
chr3	11018101	11018102	7pcw_brain_eNonprimed
chr3	11036638	11036639	7pcw_brain_eNonprimed
chr1	22122169	22122170	7pcw_brain_ePrimed
chr1	22137131	22137132	7pcw_brain_ePrimed
chr3	11901363	11901364	7pcw_brain_eNonprimed
chr3	11908125	11908126	7pcw_brain_eNonprimed
chr3	12855337	12855338	7pcw_brain_eNonprimed
chr3	12860337	12860338	7pcw_brain_eNonprimed
chr3	12919199	12919200	7pcw_brain_eNonprimed
chr1	22188893	22188894	7pcw_brain_eNonprimed
chr3	13140849	13140850	7pcw_brain_eNonprimed
chr3	13162061	13162062	7pcw_brain_ePrimed
chr3	13186799	13186800	7pcw_brain_eNonprimed
chr3	13189799	13189800	7pcw_brain_eNonprimed
chr3	13214449	13214450	7pcw_brain_eNonprimed
chr3	13330849	13330850	7pcw_brain_eNonprimed
chr3	13344787	13344788	7pcw_brain_ePrimed
chr3	13639787	13639788	7pcw_brain_eNonprimed
chr3	13842339	13842340	7pcw_brain_eNonprimed
chr1	22272593	22272594	7pcw_brain_ePrimed
chr3	13895465	13895466	7pcw_brain_ePoised
chr1	22278056	22278057	7pcw_brain_eNonprimed
chr3	14285499	14285500	7pcw_brain_ePrimed
chr1	22282081	22282082	7pcw_brain_eNonprimed
chr3	14335387	14335388	7pcw_brain_ePrimed
chr3	14413203	14413204	7pcw_brain_ePrimed
chr3	14422416	14422417	7pcw_brain_ePrimed
chr3	14426066	14426067	7pcw_brain_ePrimed
chr3	14440903	14440904	7pcw_brain_ePrimed
chr3	14463266	14463267	7pcw_brain_ePrimed
chr3	14534979	14534980	7pcw_brain_ePrimed
chr3	14536267	14536268	7pcw_brain_ePrimed
chr3	14563992	14563993	7pcw_brain_ePrimed
chr3	14602617	14602618	7pcw_brain_ePrimed
chr3	14706255	14706256	7pcw_brain_eNonprimed
chr3	14774092	14774093	7pcw_brain_ePrimed
chr3	14817655	14817656	7pcw_brain_eNonprimed
chr3	14838892	14838893	7pcw_brain_ePrimed
chr3	14862942	14862943	7pcw_brain_ePrimed
chr3	14990529	14990530	7pcw_brain_ePrimed
chr3	15266442	15266443	7pcw_brain_eNonprimed
chr3	15277779	15277780	7pcw_brain_ePrimed
chr1	22350456	22350457	7pcw_brain_ePrimed
chr3	15362229	15362230	7pcw_brain_ePrimed
chr3	15636279	15636280	7pcw_brain_ePrimed
chr1	22375931	22375932	7pcw_brain_ePrimed
chr3	16353017	16353018	7pcw_brain_ePrimed
chr3	16454979	16454980	7pcw_brain_ePrimed
chr3	16482105	16482106	7pcw_brain_ePrimed
chr3	16837698	16837699	7pcw_brain_ePrimed
chr3	16889337	16889338	7pcw_brain_ePrimed
chr3	16901915	16901916	7pcw_brain_ePrimed
chr3	16905869	16905870	7pcw_brain_ePrimed
chr3	17144195	17144196	7pcw_brain_ePrimed
chr3	18237932	18237933	7pcw_brain_ePrimed
chr1	22401956	22401957	7pcw_brain_eNonprimed
chr3	18615095	18615096	7pcw_brain_eNonprimed
chr3	19474382	19474383	7pcw_brain_ePrimed
chr3	19506657	19506658	7pcw_brain_eNonprimed
chr1	22416931	22416932	7pcw_brain_ePrimed
chr3	22928383	22928384	7pcw_brain_eNonprimed
chr3	23437808	23437809	7pcw_brain_ePrimed
chr3	23609183	23609184	7pcw_brain_ePrimed
chr3	23646221	23646222	7pcw_brain_ePrimed
chr3	23736108	23736109	7pcw_brain_ePrimed
chr3	23743895	23743896	7pcw_brain_ePoised
chr3	24829871	24829872	7pcw_brain_ePoised
chr3	25069783	25069784	7pcw_brain_eNonprimed
chr3	25293508	25293509	7pcw_brain_ePrimed
chr1	22535281	22535282	7pcw_brain_eNonprimed
chr3	25537121	25537122	7pcw_brain_eNonprimed
chr3	25903708	25903709	7pcw_brain_ePrimed
chr1	22554056	22554057	7pcw_brain_ePrimed
chr3	27724671	27724672	7pcw_brain_ePoised
chr3	28200671	28200672	7pcw_brain_eNonprimed
chr3	28679845	28679846	7pcw_brain_ePrimed
chr3	28700758	28700759	7pcw_brain_eNonprimed
chr1	22572481	22572482	7pcw_brain_ePrimed
chr3	30649132	30649133	7pcw_brain_ePrimed
chr3	30910207	30910208	7pcw_brain_ePrimed
chr3	30946582	30946583	7pcw_brain_eNonprimed
chr1	22587206	22587207	7pcw_brain_eNonprimed
chr3	31683932	31683933	7pcw_brain_eNonprimed
chr3	31945482	31945483	7pcw_brain_ePrimed
chr3	32196719	32196720	7pcw_brain_eNonprimed
chr1	22627043	22627044	7pcw_brain_ePrimed
chr3	32317132	32317133	7pcw_brain_ePrimed
chr3	32826169	32826170	7pcw_brain_ePrimed
chr3	32837757	32837758	7pcw_brain_ePrimed
chr3	32849795	32849796	7pcw_brain_ePrimed
chr3	32857045	32857046	7pcw_brain_ePrimed
chr3	32860095	32860096	7pcw_brain_ePrimed
chr3	32864645	32864646	7pcw_brain_ePrimed
chr3	32870857	32870858	7pcw_brain_ePrimed
chr3	32882782	32882783	7pcw_brain_ePrimed
chr3	32885057	32885058	7pcw_brain_ePrimed
chr3	34258532	34258533	7pcw_brain_ePrimed
chr3	34300757	34300758	7pcw_brain_ePrimed
chr3	35569269	35569270	7pcw_brain_eNonprimed
chr3	36764371	36764372	7pcw_brain_ePoised
chr3	37412095	37412096	7pcw_brain_eNonprimed
chr3	37496458	37496459	7pcw_brain_eNonprimed
chr3	37530083	37530084	7pcw_brain_eNonprimed
chr3	37561983	37561984	7pcw_brain_eNonprimed
chr3	37576521	37576522	7pcw_brain_eNonprimed
chr3	37596971	37596972	7pcw_brain_eNonprimed
chr1	22695006	22695007	7pcw_brain_eNonprimed
chr3	37815995	37815996	7pcw_brain_eNonprimed
chr1	22703156	22703157	7pcw_brain_eNonprimed
chr3	38111495	38111496	7pcw_brain_eNonprimed
chr3	38459471	38459472	7pcw_brain_ePrimed
chr3	38563258	38563259	7pcw_brain_eNonprimed
chr3	38631021	38631022	7pcw_brain_ePrimed
chr1	22727231	22727232	7pcw_brain_eNonprimed
chr3	41102071	41102072	7pcw_brain_ePrimed
chr3	41367471	41367472	7pcw_brain_ePrimed
chr3	41575545	41575546	7pcw_brain_ePrimed
chr3	42058445	42058446	7pcw_brain_ePrimed
chr3	42220369	42220370	7pcw_brain_eNonprimed
chr3	42439982	42439983	7pcw_brain_ePrimed
chr3	42441295	42441296	7pcw_brain_ePrimed
chr3	42512457	42512458	7pcw_brain_eNonprimed
chr3	42536082	42536083	7pcw_brain_ePrimed
chr1	22766969	22766970	7pcw_brain_eNonprimed
chr3	42761569	42761570	7pcw_brain_eNonprimed
chr3	43477782	43477783	7pcw_brain_ePoised
chr3	43744369	43744370	7pcw_brain_eNonprimed
chr3	43858032	43858033	7pcw_brain_ePrimed
chr3	43959782	43959783	7pcw_brain_ePrimed
chr3	44013295	44013296	7pcw_brain_ePrimed
chr3	44059057	44059058	7pcw_brain_ePrimed
chr3	44417319	44417320	7pcw_brain_eNonprimed
chr3	44420545	44420546	7pcw_brain_eNonprimed
chr3	45036069	45036070	7pcw_brain_ePoised
chr3	45319419	45319420	7pcw_brain_ePrimed
chr3	45567395	45567396	7pcw_brain_ePrimed
chr3	45644532	45644533	7pcw_brain_ePrimed
chr3	45792595	45792596	7pcw_brain_eNonprimed
chr3	45881357	45881358	7pcw_brain_eNonprimed
chr3	46221958	46221959	7pcw_brain_eNonprimed
chr3	46663309	46663310	7pcw_brain_ePrimed
chr3	46668334	46668335	7pcw_brain_eNonprimed
chr3	46710971	46710972	7pcw_brain_eNonprimed
chr3	46750709	46750710	7pcw_brain_eNonprimed
chr3	46834884	46834885	7pcw_brain_eNonprimed
chr1	22953506	22953507	7pcw_brain_ePoised
chr3	47246859	47246860	7pcw_brain_eNonprimed
chr3	48207597	48207598	7pcw_brain_eNonprimed
chr3	48232771	48232772	7pcw_brain_ePrimed
chr3	48277309	48277310	7pcw_brain_ePrimed
chr3	48525141	48525142	7pcw_brain_eNonprimed
chr3	48580241	48580242	7pcw_brain_eNonprimed
chr3	48582603	48582604	7pcw_brain_eNonprimed
chr3	48643253	48643254	7pcw_brain_eNonprimed
chr3	48747729	48747730	7pcw_brain_eNonprimed
chr3	49251303	49251304	7pcw_brain_eNonprimed
chr3	49265903	49265904	7pcw_brain_eNonprimed
chr1	3753935	3753936	7pcw_brain_eNonprimed
chr3	49535779	49535780	7pcw_brain_ePrimed
chr1	23217131	23217132	7pcw_brain_ePrimed
chr3	49647991	49647992	7pcw_brain_eNonprimed
chr3	49653191	49653192	7pcw_brain_eNonprimed
chr3	49706429	49706430	7pcw_brain_eNonprimed
chr3	50491268	50491269	7pcw_brain_ePrimed
chr3	50493881	50493882	7pcw_brain_ePrimed
chr3	50523243	50523244	7pcw_brain_ePrimed
chr3	50582918	50582919	7pcw_brain_eNonprimed
chr3	50608218	50608219	7pcw_brain_eNonprimed
chr3	50627093	50627094	7pcw_brain_ePrimed
chr3	51283393	51283394	7pcw_brain_eNonprimed
chr3	51376243	51376244	7pcw_brain_eNonprimed
chr3	51801195	51801196	7pcw_brain_ePrimed
chr3	52121345	52121346	7pcw_brain_eNonprimed
chr3	52349033	52349034	7pcw_brain_eNonprimed
chr3	52774383	52774384	7pcw_brain_eNonprimed
chr3	52775371	52775372	7pcw_brain_eNonprimed
chr3	53250633	53250634	7pcw_brain_ePrimed
chr3	53588335	53588336	7pcw_brain_eNonprimed
chr1	23613159	23613160	7pcw_brain_ePrimed
chr3	53702447	53702448	7pcw_brain_eNonprimed
chr3	53727297	53727298	7pcw_brain_eNonprimed
chr3	53784235	53784236	7pcw_brain_eNonprimed
chr3	53787147	53787148	7pcw_brain_eNonprimed
chr3	54066272	54066273	7pcw_brain_eNonprimed
chr1	23651147	23651148	7pcw_brain_eNonprimed
chr3	54260809	54260810	7pcw_brain_eNonprimed
chr3	54344859	54344860	7pcw_brain_ePrimed
chr3	54563635	54563636	7pcw_brain_eNonprimed
chr3	54600185	54600186	7pcw_brain_ePrimed
chr3	54698185	54698186	7pcw_brain_ePrimed
chr3	54704909	54704910	7pcw_brain_ePrimed
chr3	55232221	55232222	7pcw_brain_eNonprimed
chr3	55372296	55372297	7pcw_brain_eNonprimed
chr3	55423909	55423910	7pcw_brain_eNonprimed
chr3	55474433	55474434	7pcw_brain_ePoised
chr3	55588096	55588097	7pcw_brain_ePrimed
chr3	55620583	55620584	7pcw_brain_ePrimed
chr3	55650121	55650122	7pcw_brain_ePrimed
chr3	56053083	56053084	7pcw_brain_ePrimed
chr3	56111396	56111397	7pcw_brain_ePrimed
chr3	56196046	56196047	7pcw_brain_ePrimed
chr3	56909571	56909572	7pcw_brain_eNonprimed
chr1	24124097	24124098	7pcw_brain_eNonprimed
chr3	57129633	57129634	7pcw_brain_ePrimed
chr3	57981685	57981686	7pcw_brain_eNonprimed
chr3	57996322	57996323	7pcw_brain_eNonprimed
chr3	58042572	58042573	7pcw_brain_ePrimed
chr3	58051109	58051110	7pcw_brain_ePrimed
chr3	58151035	58151036	7pcw_brain_eNonprimed
chr3	58176747	58176748	7pcw_brain_ePrimed
chr3	58475447	58475448	7pcw_brain_eNonprimed
chr3	58524447	58524448	7pcw_brain_ePrimed
chr3	59442285	59442286	7pcw_brain_ePoised
chr3	61680263	61680264	7pcw_brain_ePrimed
chr3	61686063	61686064	7pcw_brain_ePrimed
chr3	61730200	61730201	7pcw_brain_ePrimed
chr3	61775100	61775101	7pcw_brain_ePrimed
chr3	61868425	61868426	7pcw_brain_ePrimed
chr3	61926350	61926351	7pcw_brain_ePrimed
chr3	62367949	62367950	7pcw_brain_ePoised
chr3	62377749	62377750	7pcw_brain_ePoised
chr3	62589399	62589400	7pcw_brain_eNonprimed
chr1	3819860	3819861	7pcw_brain_eNonprimed
chr1	24311421	24311422	7pcw_brain_ePrimed
chr3	62723937	62723938	7pcw_brain_ePrimed
chr3	63971911	63971912	7pcw_brain_ePrimed
chr3	64108848	64108849	7pcw_brain_ePrimed
chr3	64220173	64220174	7pcw_brain_ePrimed
chr3	64343073	64343074	7pcw_brain_ePrimed
chr1	24358371	24358372	7pcw_brain_eNonprimed
chr3	64490723	64490724	7pcw_brain_ePrimed
chr3	64715811	64715812	7pcw_brain_eNonprimed
chr3	64797235	64797236	7pcw_brain_ePrimed
chr3	65336324	65336325	7pcw_brain_eNonprimed
chr3	65340299	65340300	7pcw_brain_eNonprimed
chr1	3821885	3821886	7pcw_brain_eNonprimed
chr3	66017524	66017525	7pcw_brain_ePrimed
chr3	66032599	66032600	7pcw_brain_ePrimed
chr3	66431313	66431314	7pcw_brain_ePrimed
chr3	66436113	66436114	7pcw_brain_ePrimed
chr3	66441537	66441538	7pcw_brain_ePrimed
chr3	66463900	66463901	7pcw_brain_ePrimed
chr3	66473300	66473301	7pcw_brain_ePrimed
chr3	66478213	66478214	7pcw_brain_ePrimed
chr3	66479087	66479088	7pcw_brain_ePrimed
chr3	66494563	66494564	7pcw_brain_ePrimed
chr3	66530663	66530664	7pcw_brain_ePrimed
chr3	66544875	66544876	7pcw_brain_eNonprimed
chr3	66651975	66651976	7pcw_brain_eNonprimed
chr3	66933300	66933301	7pcw_brain_ePrimed
chr3	68785335	68785336	7pcw_brain_eNonprimed
chr3	70889611	70889612	7pcw_brain_eNonprimed
chr3	70971123	70971124	7pcw_brain_ePrimed
chr3	71034111	71034112	7pcw_brain_ePrimed
chr3	71047098	71047099	7pcw_brain_ePrimed
chr3	71068635	71068636	7pcw_brain_ePrimed
chr3	71136248	71136249	7pcw_brain_ePrimed
chr3	71207535	71207536	7pcw_brain_ePrimed
chr3	71331261	71331262	7pcw_brain_eNonprimed
chr3	71384798	71384799	7pcw_brain_ePrimed
chr3	71497923	71497924	7pcw_brain_ePrimed
chr1	24926371	24926372	7pcw_brain_ePoised
chr3	71652185	71652186	7pcw_brain_ePrimed
chr3	72236561	72236562	7pcw_brain_eNonprimed
chr3	72335923	72335924	7pcw_brain_ePrimed
chr3	72378598	72378599	7pcw_brain_ePrimed
chr3	72381348	72381349	7pcw_brain_ePrimed
chr3	72768673	72768674	7pcw_brain_ePrimed
chr3	73363361	73363362	7pcw_brain_eNonprimed
chr3	73366023	73366024	7pcw_brain_eNonprimed
chr3	73730111	73730112	7pcw_brain_ePrimed
chr3	74614373	74614374	7pcw_brain_ePoised
chr1	25048258	25048259	7pcw_brain_eNonprimed
chr3	75655698	75655699	7pcw_brain_ePoised
chr3	77276673	77276674	7pcw_brain_eNonprimed
chr1	25055758	25055759	7pcw_brain_ePrimed
chr3	78869624	78869625	7pcw_brain_ePrimed
chr3	79125724	79125725	7pcw_brain_ePrimed
chr3	79173437	79173438	7pcw_brain_eNonprimed
chr1	25072558	25072559	7pcw_brain_eNonprimed
chr3	82029561	82029562	7pcw_brain_eNonprimed
chr3	88690437	88690438	7pcw_brain_eNonprimed
chr3	108487039	108487040	7pcw_brain_ePrimed
chr3	111863177	111863178	7pcw_brain_ePrimed
chr3	112351852	112351853	7pcw_brain_ePrimed
chr1	25585895	25585896	7pcw_brain_ePrimed
chr3	114408977	114408978	7pcw_brain_ePrimed
chr3	114410939	114410940	7pcw_brain_ePrimed
chr3	115219077	115219078	7pcw_brain_ePrimed
chr3	115699252	115699253	7pcw_brain_ePrimed
chr3	115862927	115862928	7pcw_brain_ePrimed
chr3	117073177	117073178	7pcw_brain_eNonprimed
chr3	117562227	117562228	7pcw_brain_eNonprimed
chr3	118501315	118501316	7pcw_brain_ePrimed
chr3	118547377	118547378	7pcw_brain_eNonprimed
chr3	119346127	119346128	7pcw_brain_ePrimed
chr3	119402152	119402153	7pcw_brain_ePrimed
chr3	119588777	119588778	7pcw_brain_ePrimed
chr3	119652702	119652703	7pcw_brain_eNonprimed
chr3	120436827	120436828	7pcw_brain_ePrimed
chr3	122894302	122894303	7pcw_brain_ePrimed
chr3	122922352	122922353	7pcw_brain_ePoised
chr3	122957839	122957840	7pcw_brain_ePrimed
chr3	123009202	123009203	7pcw_brain_ePrimed
chr3	123098477	123098478	7pcw_brain_ePrimed
chr3	123116752	123116753	7pcw_brain_eNonprimed
chr3	123121527	123121528	7pcw_brain_ePrimed
chr3	123206989	123206990	7pcw_brain_eNonprimed
chr3	123310215	123310216	7pcw_brain_ePrimed
chr3	123321127	123321128	7pcw_brain_ePrimed
chr3	123344589	123344590	7pcw_brain_ePrimed
chr1	25744045	25744046	7pcw_brain_ePrimed
chr3	123487289	123487290	7pcw_brain_eNonprimed
chr3	123666239	123666240	7pcw_brain_eNonprimed
chr3	123761265	123761266	7pcw_brain_eNonprimed
chr1	25806545	25806546	7pcw_brain_eNonprimed
chr3	124565677	124565678	7pcw_brain_ePrimed
chr3	124805415	124805416	7pcw_brain_eNonprimed
chr3	124836352	124836353	7pcw_brain_ePrimed
chr3	124873465	124873466	7pcw_brain_ePrimed
chr3	125148130	125148131	7pcw_brain_ePrimed
chr3	125625243	125625244	7pcw_brain_eNonprimed
chr1	3959589	3959590	7pcw_brain_eNonprimed
chr1	25936833	25936834	7pcw_brain_eNonprimed
chr3	126292206	126292207	7pcw_brain_ePrimed
chr3	126311231	126311232	7pcw_brain_eNonprimed
chr3	126316031	126316032	7pcw_brain_ePrimed
chr3	126534706	126534707	7pcw_brain_eNonprimed
chr3	126666943	126666944	7pcw_brain_eNonprimed
chr1	25993895	25993896	7pcw_brain_ePrimed
chr3	126894281	126894282	7pcw_brain_ePrimed
chr3	126943506	126943507	7pcw_brain_eNonprimed
chr3	126960206	126960207	7pcw_brain_ePrimed
chr3	127023969	127023970	7pcw_brain_eNonprimed
chr3	127077756	127077757	7pcw_brain_eNonprimed
chr3	127100743	127100744	7pcw_brain_eNonprimed
chr3	127423356	127423357	7pcw_brain_ePrimed
chr3	127456206	127456207	7pcw_brain_ePoised
chr3	127553269	127553270	7pcw_brain_eNonprimed
chr3	127667919	127667920	7pcw_brain_eNonprimed
chr3	127732693	127732694	7pcw_brain_ePrimed
chr3	127743856	127743857	7pcw_brain_eNonprimed
chr1	26079308	26079309	7pcw_brain_ePrimed
chr3	127834981	127834982	7pcw_brain_eNonprimed
chr3	127997381	127997382	7pcw_brain_eNonprimed
chr3	128174743	128174744	7pcw_brain_ePrimed
chr3	128180219	128180220	7pcw_brain_ePrimed
chr3	128226581	128226582	7pcw_brain_ePrimed
chr3	128287231	128287232	7pcw_brain_ePrimed
chr3	128388469	128388470	7pcw_brain_eNonprimed
chr1	26182633	26182634	7pcw_brain_eNonprimed
chr3	128431106	128431107	7pcw_brain_ePoised
chr3	128449919	128449920	7pcw_brain_eNonprimed
chr3	128472893	128472894	7pcw_brain_ePoised
chr3	128475556	128475557	7pcw_brain_ePoised
chr3	128497169	128497170	7pcw_brain_ePoised
chr3	128555793	128555794	7pcw_brain_ePoised
chr3	128611893	128611894	7pcw_brain_eNonprimed
chr3	129022631	129022632	7pcw_brain_eNonprimed
chr3	129026306	129026307	7pcw_brain_ePoised
chr1	26315471	26315472	7pcw_brain_ePrimed
chr3	129116781	129116782	7pcw_brain_ePrimed
chr3	129321869	129321870	7pcw_brain_eNonprimed
chr3	129966819	129966820	7pcw_brain_ePoised
chr1	26361445	26361446	7pcw_brain_ePrimed
chr3	129971406	129971407	7pcw_brain_ePoised
chr3	130512467	130512468	7pcw_brain_eNonprimed
chr3	130517167	130517168	7pcw_brain_ePoised
chr1	26367508	26367509	7pcw_brain_eNonprimed
chr3	131352655	131352656	7pcw_brain_ePrimed
chr3	133371243	133371244	7pcw_brain_eNonprimed
chr3	133389105	133389106	7pcw_brain_eNonprimed
chr3	133391617	133391618	7pcw_brain_eNonprimed
chr3	133675505	133675506	7pcw_brain_ePoised
chr3	133694267	133694268	7pcw_brain_eNonprimed
chr3	133821705	133821706	7pcw_brain_ePrimed
chr3	133854555	133854556	7pcw_brain_ePrimed
chr3	133959205	133959206	7pcw_brain_eNonprimed
chr1	26856971	26856972	7pcw_brain_ePrimed
chr3	134423282	134423283	7pcw_brain_ePrimed
chr3	134623407	134623408	7pcw_brain_eNonprimed
chr3	134756907	134756908	7pcw_brain_eNonprimed
chr3	135134995	135134996	7pcw_brain_eNonprimed
chr3	135161407	135161408	7pcw_brain_ePrimed
chr3	135217195	135217196	7pcw_brain_ePrimed
chr1	27040421	27040422	7pcw_brain_ePrimed
chr3	135248282	135248283	7pcw_brain_eNonprimed
chr3	136045307	136045308	7pcw_brain_eNonprimed
chr3	137037782	137037783	7pcw_brain_eNonprimed
chr3	137760632	137760633	7pcw_brain_ePoised
chr3	137855245	137855246	7pcw_brain_ePrimed
chr1	3987564	3987565	7pcw_brain_eNonprimed
chr3	138977832	138977833	7pcw_brain_eNonprimed
chr3	138986932	138986933	7pcw_brain_eNonprimed
chr3	139252145	139252146	7pcw_brain_eNonprimed
chr1	27137471	27137472	7pcw_brain_ePrimed
chr3	139439332	139439333	7pcw_brain_eNonprimed
chr1	27299833	27299834	7pcw_brain_ePrimed
chr3	141106382	141106383	7pcw_brain_ePrimed
chr3	141185207	141185208	7pcw_brain_eNonprimed
chr3	141375557	141375558	7pcw_brain_ePrimed
chr1	27404487	27404488	7pcw_brain_ePrimed
chr3	141828207	141828208	7pcw_brain_ePrimed
chr3	142862007	142862008	7pcw_brain_ePrimed
chr3	143077119	143077120	7pcw_brain_eNonprimed
chr3	143228632	143228633	7pcw_brain_eNonprimed
chr3	143280095	143280096	7pcw_brain_eNonprimed
chr3	146498162	146498163	7pcw_brain_eNonprimed
chr3	147360425	147360426	7pcw_brain_ePoised
chr3	147369537	147369538	7pcw_brain_ePoised
chr3	147372537	147372538	7pcw_brain_ePoised
chr3	147380949	147380950	7pcw_brain_ePoised
chr3	147385075	147385076	7pcw_brain_ePoised
chr3	148079562	148079563	7pcw_brain_eNonprimed
chr3	148330025	148330026	7pcw_brain_ePrimed
chr1	4003939	4003940	7pcw_brain_eNonprimed
chr3	149373112	149373113	7pcw_brain_ePrimed
chr1	27648375	27648376	7pcw_brain_eNonprimed
chr3	149670149	149670150	7pcw_brain_ePrimed
chr3	150221899	150221900	7pcw_brain_ePrimed
chr1	27882575	27882576	7pcw_brain_eNonprimed
chr3	154060285	154060286	7pcw_brain_ePrimed
chr3	154428410	154428411	7pcw_brain_ePoised
chr1	27945088	27945089	7pcw_brain_eNonprimed
chr3	155421535	155421536	7pcw_brain_ePrimed
chr3	155646535	155646536	7pcw_brain_ePrimed
chr3	155949435	155949436	7pcw_brain_ePrimed
chr3	156631010	156631011	7pcw_brain_ePrimed
chr3	156707673	156707674	7pcw_brain_eNonprimed
chr3	157105535	157105536	7pcw_brain_ePrimed
chr3	157223785	157223786	7pcw_brain_eNonprimed
chr3	157445423	157445424	7pcw_brain_eNonprimed
chr3	157494623	157494624	7pcw_brain_ePrimed
chr3	157668823	157668824	7pcw_brain_eNonprimed
chr3	158094973	158094974	7pcw_brain_ePoised
chr3	158097997	158097998	7pcw_brain_ePoised
chr3	159619097	159619098	7pcw_brain_ePrimed
chr3	160039125	160039126	7pcw_brain_ePrimed
chr3	160060587	160060588	7pcw_brain_eNonprimed
chr3	160153087	160153088	7pcw_brain_eNonprimed
chr3	161095623	161095624	7pcw_brain_eNonprimed
chr3	163787786	163787787	7pcw_brain_eNonprimed
chr3	167982936	167982937	7pcw_brain_eNonprimed
chr1	4020977	4020978	7pcw_brain_eNonprimed
chr3	169575523	169575524	7pcw_brain_ePrimed
chr3	169630261	169630262	7pcw_brain_ePrimed
chr3	170496810	170496811	7pcw_brain_eNonprimed
chr3	170830260	170830261	7pcw_brain_ePrimed
chr3	171380823	171380824	7pcw_brain_ePrimed
chr3	171453610	171453611	7pcw_brain_ePrimed
chr3	171746021	171746022	7pcw_brain_eNonprimed
chr3	171878847	171878848	7pcw_brain_ePrimed
chr3	171905421	171905422	7pcw_brain_eNonprimed
chr3	172125759	172125760	7pcw_brain_ePrimed
chr3	172138847	172138848	7pcw_brain_ePrimed
chr3	172169384	172169385	7pcw_brain_ePrimed
chr3	172170571	172170572	7pcw_brain_ePrimed
chr3	172222721	172222722	7pcw_brain_ePrimed
chr3	172340234	172340235	7pcw_brain_eNonprimed
chr3	173411321	173411322	7pcw_brain_ePrimed
chr3	176730761	176730762	7pcw_brain_eNonprimed
chr3	177194061	177194062	7pcw_brain_ePrimed
chr3	177323899	177323900	7pcw_brain_eNonprimed
chr3	177343199	177343200	7pcw_brain_ePoised
chr3	177538423	177538424	7pcw_brain_ePrimed
chr3	177908899	177908900	7pcw_brain_eNonprimed
chr3	178083636	178083637	7pcw_brain_ePrimed
chr3	179662061	179662062	7pcw_brain_ePrimed
chr3	179672736	179672737	7pcw_brain_ePrimed
chr3	179949986	179949987	7pcw_brain_ePrimed
chr3	180531736	180531737	7pcw_brain_eNonprimed
chr3	181695849	181695850	7pcw_brain_ePoised
chr3	181753599	181753600	7pcw_brain_ePrimed
chr1	29443412	29443413	7pcw_brain_ePrimed
chr3	182140123	182140124	7pcw_brain_ePrimed
chr3	183701399	183701400	7pcw_brain_ePrimed
chr3	184623899	184623900	7pcw_brain_eNonprimed
chr3	184660549	184660550	7pcw_brain_ePrimed
chr3	184910523	184910524	7pcw_brain_ePrimed
chr3	185473299	185473300	7pcw_brain_eNonprimed
chr3	185711799	185711800	7pcw_brain_ePrimed
chr3	185717861	185717862	7pcw_brain_ePrimed
chr1	29539237	29539238	7pcw_brain_eNonprimed
chr3	186115760	186115761	7pcw_brain_eNonprimed
chr3	186193647	186193648	7pcw_brain_ePoised
chr3	186219423	186219424	7pcw_brain_eNonprimed
chr3	186963836	186963837	7pcw_brain_ePrimed
chr1	29575627	29575628	7pcw_brain_eNonprimed
chr3	187162373	187162374	7pcw_brain_ePrimed
chr1	29586252	29586253	7pcw_brain_eNonprimed
chr3	188270223	188270224	7pcw_brain_ePrimed
chr3	188989685	188989686	7pcw_brain_eNonprimed
chr3	189680660	189680661	7pcw_brain_eNonprimed
chr1	29635515	29635516	7pcw_brain_eNonprimed
chr1	29670515	29670516	7pcw_brain_eNonprimed
chr3	192867285	192867286	7pcw_brain_ePrimed
chr3	192870460	192870461	7pcw_brain_ePrimed
chr3	192893210	192893211	7pcw_brain_ePrimed
chr1	4089677	4089678	7pcw_brain_eNonprimed
chr3	193228473	193228474	7pcw_brain_ePrimed
chr3	193777523	193777524	7pcw_brain_ePrimed
chr3	193788923	193788924	7pcw_brain_ePrimed
chr3	193809060	193809061	7pcw_brain_ePrimed
chr3	193943597	193943598	7pcw_brain_ePrimed
chr3	193945460	193945461	7pcw_brain_ePrimed
chr1	29702239	29702240	7pcw_brain_eNonprimed
chr3	194216435	194216436	7pcw_brain_ePrimed
chr3	194225260	194225261	7pcw_brain_ePrimed
chr3	194332745	194332746	7pcw_brain_ePoised
chr3	194341407	194341408	7pcw_brain_ePrimed
chr3	194540633	194540634	7pcw_brain_eNonprimed
chr1	4108939	4108940	7pcw_brain_eNonprimed
chr3	194563320	194563321	7pcw_brain_eNonprimed
chr3	194782957	194782958	7pcw_brain_eNonprimed
chr3	194817770	194817771	7pcw_brain_ePrimed
chr3	194862970	194862971	7pcw_brain_ePrimed
chr3	194949670	194949671	7pcw_brain_eNonprimed
chr1	29852277	29852278	7pcw_brain_eNonprimed
chr3	194960283	194960284	7pcw_brain_eNonprimed
chr1	29853377	29853378	7pcw_brain_eNonprimed
chr3	195183595	195183596	7pcw_brain_ePrimed
chr3	195718715	195718716	7pcw_brain_ePrimed
chr3	195730541	195730542	7pcw_brain_eNonprimed
chr3	195748041	195748042	7pcw_brain_ePoised
chr3	195802065	195802066	7pcw_brain_ePrimed
chr1	29925465	29925466	7pcw_brain_ePrimed
chr3	196207653	196207654	7pcw_brain_ePoised
chr1	29932065	29932066	7pcw_brain_ePrimed
chr3	197016203	197016204	7pcw_brain_eNonprimed
chr1	29944702	29944703	7pcw_brain_ePrimed
chr3	197499615	197499616	7pcw_brain_eNonprimed
chr3	197547441	197547442	7pcw_brain_ePrimed
chr3	198113691	198113692	7pcw_brain_ePoised
chr4	386635	386636	7pcw_brain_eNonprimed
chr4	576485	576486	7pcw_brain_ePoised
chr4	834586	834587	7pcw_brain_eNonprimed
chr4	848323	848324	7pcw_brain_eNonprimed
chr4	850311	850312	7pcw_brain_eNonprimed
chr4	906811	906812	7pcw_brain_eNonprimed
chr4	959249	959250	7pcw_brain_eNonprimed
chr4	964761	964762	7pcw_brain_eNonprimed
chr4	968211	968212	7pcw_brain_ePoised
chr4	1226511	1226512	7pcw_brain_eNonprimed
chr4	1331336	1331337	7pcw_brain_eNonprimed
chr4	1611522	1611523	7pcw_brain_eNonprimed
chr4	1741572	1741573	7pcw_brain_eNonprimed
chr4	1985285	1985286	7pcw_brain_eNonprimed
chr4	1987847	1987848	7pcw_brain_eNonprimed
chr4	2135809	2135810	7pcw_brain_eNonprimed
chr4	2141835	2141836	7pcw_brain_ePoised
chr4	2339622	2339623	7pcw_brain_ePrimed
chr1	30090452	30090453	7pcw_brain_eNonprimed
chr4	2482297	2482298	7pcw_brain_ePrimed
chr4	2485209	2485210	7pcw_brain_ePrimed
chr4	2823447	2823448	7pcw_brain_eNonprimed
chr4	2982159	2982160	7pcw_brain_eNonprimed
chr4	3011685	3011686	7pcw_brain_eNonprimed
chr4	3262397	3262398	7pcw_brain_eNonprimed
chr4	3522535	3522536	7pcw_brain_eNonprimed
chr4	3547485	3547486	7pcw_brain_eNonprimed
chr4	3557372	3557373	7pcw_brain_eNonprimed
chr4	3558922	3558923	7pcw_brain_eNonprimed
chr4	3590485	3590486	7pcw_brain_eNonprimed
chr4	3596922	3596923	7pcw_brain_eNonprimed
chr4	3601197	3601198	7pcw_brain_eNonprimed
chr1	30125402	30125403	7pcw_brain_eNonprimed
chr4	3670072	3670073	7pcw_brain_eNonprimed
chr4	3744735	3744736	7pcw_brain_ePrimed
chr4	3816409	3816410	7pcw_brain_eNonprimed
chr4	3872622	3872623	7pcw_brain_ePoised
chr4	4343535	4343536	7pcw_brain_eNonprimed
chr1	30188302	30188303	7pcw_brain_eNonprimed
chr4	4608185	4608186	7pcw_brain_ePrimed
chr4	4621297	4621298	7pcw_brain_eNonprimed
chr4	4667109	4667110	7pcw_brain_ePrimed
chr1	30225152	30225153	7pcw_brain_eNonprimed
chr4	4719609	4719610	7pcw_brain_ePrimed
chr4	4791797	4791798	7pcw_brain_ePrimed
chr4	4877297	4877298	7pcw_brain_eNonprimed
chr4	4935922	4935923	7pcw_brain_eNonprimed
chr4	5028147	5028148	7pcw_brain_eNonprimed
chr4	5232835	5232836	7pcw_brain_eNonprimed
chr4	5348385	5348386	7pcw_brain_eNonprimed
chr1	30262365	30262366	7pcw_brain_eNonprimed
chr4	5379047	5379048	7pcw_brain_eNonprimed
chr4	5421635	5421636	7pcw_brain_eNonprimed
chr4	5503522	5503523	7pcw_brain_eNonprimed
chr4	5658935	5658936	7pcw_brain_eNonprimed
chr4	5681109	5681110	7pcw_brain_eNonprimed
chr4	5797222	5797223	7pcw_brain_eNonprimed
chr4	5839322	5839323	7pcw_brain_eNonprimed
chr1	30276989	30276990	7pcw_brain_eNonprimed
chr4	5992147	5992148	7pcw_brain_eNonprimed
chr4	6062459	6062460	7pcw_brain_eNonprimed
chr4	6154285	6154286	7pcw_brain_ePrimed
chr4	6208459	6208460	7pcw_brain_eNonprimed
chr4	6231059	6231060	7pcw_brain_eNonprimed
chr4	6294072	6294073	7pcw_brain_eNonprimed
chr4	6351335	6351336	7pcw_brain_eNonprimed
chr4	6367697	6367698	7pcw_brain_ePrimed
chr4	6374759	6374760	7pcw_brain_eNonprimed
chr4	6403147	6403148	7pcw_brain_ePrimed
chr4	6404497	6404498	7pcw_brain_ePrimed
chr4	6439522	6439523	7pcw_brain_eNonprimed
chr4	6501985	6501986	7pcw_brain_eNonprimed
chr4	6558122	6558123	7pcw_brain_eNonprimed
chr4	6941385	6941386	7pcw_brain_ePrimed
chr4	7095847	7095848	7pcw_brain_ePoised
chr4	7112847	7112848	7pcw_brain_eNonprimed
chr4	7171797	7171798	7pcw_brain_eNonprimed
chr4	7223122	7223123	7pcw_brain_eNonprimed
chr4	7413535	7413536	7pcw_brain_ePoised
chr4	7542635	7542636	7pcw_brain_eNonprimed
chr4	7658247	7658248	7pcw_brain_eNonprimed
chr4	7691985	7691986	7pcw_brain_eNonprimed
chr4	7726459	7726460	7pcw_brain_eNonprimed
chr4	7777897	7777898	7pcw_brain_eNonprimed
chr4	7800659	7800660	7pcw_brain_eNonprimed
chr4	7805622	7805623	7pcw_brain_ePrimed
chr4	7814797	7814798	7pcw_brain_eNonprimed
chr4	7837422	7837423	7pcw_brain_eNonprimed
chr1	4151427	4151428	7pcw_brain_eNonprimed
chr4	7904235	7904236	7pcw_brain_ePrimed
chr4	8323297	8323298	7pcw_brain_eNonprimed
chr4	8331585	8331586	7pcw_brain_eNonprimed
chr1	30468665	30468666	7pcw_brain_eNonprimed
chr4	8477272	8477273	7pcw_brain_eNonprimed
chr4	8494035	8494036	7pcw_brain_ePrimed
chr4	8541059	8541060	7pcw_brain_eNonprimed
chr4	8585859	8585860	7pcw_brain_ePrimed
chr1	30512627	30512628	7pcw_brain_ePrimed
chr1	30520752	30520753	7pcw_brain_eNonprimed
chr4	8878461	8878462	7pcw_brain_ePoised
chr4	8879848	8879849	7pcw_brain_ePoised
chr4	8888298	8888299	7pcw_brain_ePoised
chr4	8893085	8893086	7pcw_brain_ePoised
chr4	8897511	8897512	7pcw_brain_ePrimed
chr1	30524927	30524928	7pcw_brain_eNonprimed
chr4	8922023	8922024	7pcw_brain_eNonprimed
chr4	8993061	8993062	7pcw_brain_eNonprimed
chr4	9778975	9778976	7pcw_brain_eNonprimed
chr4	9783237	9783238	7pcw_brain_ePoised
chr4	9831750	9831751	7pcw_brain_eNonprimed
chr4	10038025	10038026	7pcw_brain_eNonprimed
chr4	10051275	10051276	7pcw_brain_ePrimed
chr4	10111037	10111038	7pcw_brain_ePrimed
chr4	10150375	10150376	7pcw_brain_eNonprimed
chr4	10158313	10158314	7pcw_brain_ePrimed
chr4	10265075	10265076	7pcw_brain_eNonprimed
chr1	30544952	30544953	7pcw_brain_eNonprimed
chr4	10305387	10305388	7pcw_brain_eNonprimed
chr4	10573600	10573601	7pcw_brain_ePrimed
chr1	30598002	30598003	7pcw_brain_eNonprimed
chr4	11033875	11033876	7pcw_brain_eNonprimed
chr4	12446825	12446826	7pcw_brain_eNonprimed
chr4	12745813	12745814	7pcw_brain_eNonprimed
chr4	13237437	13237438	7pcw_brain_eNonprimed
chr4	13522813	13522814	7pcw_brain_ePoised
chr4	13535487	13535488	7pcw_brain_ePoised
chr1	4165377	4165378	7pcw_brain_eNonprimed
chr4	14218800	14218801	7pcw_brain_eNonprimed
chr4	14405813	14405814	7pcw_brain_ePrimed
chr4	14828050	14828051	7pcw_brain_eNonprimed
chr4	15181625	15181626	7pcw_brain_eNonprimed
chr4	15197425	15197426	7pcw_brain_ePrimed
chr4	15327725	15327726	7pcw_brain_eNonprimed
chr4	15575901	15575902	7pcw_brain_eNonprimed
chr4	15786939	15786940	7pcw_brain_eNonprimed
chr4	16784513	16784514	7pcw_brain_ePrimed
chr4	16788613	16788614	7pcw_brain_ePrimed
chr4	16818213	16818214	7pcw_brain_ePrimed
chr4	16820576	16820577	7pcw_brain_ePrimed
chr4	17187813	17187814	7pcw_brain_ePrimed
chr4	17193439	17193440	7pcw_brain_eNonprimed
chr4	17414601	17414602	7pcw_brain_eNonprimed
chr4	17761026	17761027	7pcw_brain_ePrimed
chr4	18188126	18188127	7pcw_brain_eNonprimed
chr4	18278876	18278877	7pcw_brain_eNonprimed
chr4	18318863	18318864	7pcw_brain_eNonprimed
chr4	18396063	18396064	7pcw_brain_eNonprimed
chr4	20264839	20264840	7pcw_brain_eNonprimed
chr4	20618001	20618002	7pcw_brain_ePrimed
chr4	20667076	20667077	7pcw_brain_eNonprimed
chr4	20857976	20857977	7pcw_brain_eNonprimed
chr4	23931076	23931077	7pcw_brain_ePrimed
chr4	24261839	24261840	7pcw_brain_ePrimed
chr4	24650663	24650664	7pcw_brain_ePrimed
chr4	24661789	24661790	7pcw_brain_ePrimed
chr4	24688201	24688202	7pcw_brain_ePrimed
chr4	24869365	24869366	7pcw_brain_ePrimed
chr4	25065452	25065453	7pcw_brain_ePrimed
chr4	25275615	25275616	7pcw_brain_eNonprimed
chr4	25616815	25616816	7pcw_brain_eNonprimed
chr4	25633515	25633516	7pcw_brain_eNonprimed
chr4	25766515	25766516	7pcw_brain_eNonprimed
chr4	25951577	25951578	7pcw_brain_ePrimed
chr4	26176215	26176216	7pcw_brain_ePrimed
chr4	26912977	26912978	7pcw_brain_ePrimed
chr4	27084515	27084516	7pcw_brain_ePrimed
chr4	27091102	27091103	7pcw_brain_ePrimed
chr1	4298501	4298502	7pcw_brain_eNonprimed
chr4	38005341	38005342	7pcw_brain_ePrimed
chr4	38032578	38032579	7pcw_brain_eNonprimed
chr4	38086053	38086054	7pcw_brain_ePrimed
chr4	38087428	38087429	7pcw_brain_ePrimed
chr4	38182528	38182529	7pcw_brain_eNonprimed
chr1	31218865	31218866	7pcw_brain_eNonprimed
chr4	38536065	38536066	7pcw_brain_eNonprimed
chr4	38606291	38606292	7pcw_brain_ePrimed
chr4	38651378	38651379	7pcw_brain_eNonprimed
chr1	4301351	4301352	7pcw_brain_eNonprimed
chr4	38911191	38911192	7pcw_brain_eNonprimed
chr4	38920703	38920704	7pcw_brain_eNonprimed
chr4	38944528	38944529	7pcw_brain_eNonprimed
chr4	38947191	38947192	7pcw_brain_eNonprimed
chr4	39633979	39633980	7pcw_brain_ePrimed
chr4	39794004	39794005	7pcw_brain_eNonprimed
chr4	40307857	40307858	7pcw_brain_ePrimed
chr4	40565169	40565170	7pcw_brain_ePrimed
chr4	40847907	40847908	7pcw_brain_ePrimed
chr1	31422202	31422203	7pcw_brain_ePrimed
chr4	40899895	40899896	7pcw_brain_eNonprimed
chr4	40911819	40911820	7pcw_brain_eNonprimed
chr4	40932269	40932270	7pcw_brain_ePrimed
chr4	40942645	40942646	7pcw_brain_ePrimed
chr4	40968032	40968033	7pcw_brain_eNonprimed
chr1	4310239	4310240	7pcw_brain_eNonprimed
chr4	41326069	41326070	7pcw_brain_ePrimed
chr4	41365945	41365946	7pcw_brain_ePrimed
chr4	41428882	41428883	7pcw_brain_ePrimed
chr4	41456169	41456170	7pcw_brain_ePrimed
chr4	41541869	41541870	7pcw_brain_ePrimed
chr4	41624232	41624233	7pcw_brain_ePrimed
chr4	41751482	41751483	7pcw_brain_ePoised
chr4	41873945	41873946	7pcw_brain_ePoised
chr4	42483457	42483458	7pcw_brain_ePrimed
chr4	42962207	42962208	7pcw_brain_eNonprimed
chr4	45567157	45567158	7pcw_brain_eNonprimed
chr4	45612132	45612133	7pcw_brain_eNonprimed
chr4	46831219	46831220	7pcw_brain_eNonprimed
chr1	4330727	4330728	7pcw_brain_eNonprimed
chr4	47568907	47568908	7pcw_brain_eNonprimed
chr4	47675982	47675983	7pcw_brain_eNonprimed
chr4	48166019	48166020	7pcw_brain_eNonprimed
chr4	51851445	51851446	7pcw_brain_ePrimed
chr1	31707098	31707099	7pcw_brain_ePrimed
chr4	52877582	52877583	7pcw_brain_ePrimed
chr1	4342039	4342040	7pcw_brain_eNonprimed
chr4	53900369	53900370	7pcw_brain_eNonprimed
chr4	53906132	53906133	7pcw_brain_ePrimed
chr4	54109645	54109646	7pcw_brain_ePoised
chr4	54149619	54149620	7pcw_brain_eNonprimed
chr1	31771361	31771362	7pcw_brain_ePoised
chr4	54963119	54963120	7pcw_brain_eNonprimed
chr1	31848673	31848674	7pcw_brain_eNonprimed
chr4	55181182	55181183	7pcw_brain_ePrimed
chr4	56737671	56737672	7pcw_brain_eNonprimed
chr1	4344451	4344452	7pcw_brain_eNonprimed
chr4	57078595	57078596	7pcw_brain_ePrimed
chr4	57086271	57086272	7pcw_brain_eNonprimed
chr1	32332548	32332549	7pcw_brain_ePrimed
chr4	57441008	57441009	7pcw_brain_eNonprimed
chr4	58346483	58346484	7pcw_brain_eNonprimed
chr4	59374893	59374894	7pcw_brain_eNonprimed
chr4	62146043	62146044	7pcw_brain_eNonprimed
chr4	66223343	66223344	7pcw_brain_eNonprimed
chr1	4357001	4357002	7pcw_brain_eNonprimed
chr4	66989006	66989007	7pcw_brain_eNonprimed
chr4	67286881	67286882	7pcw_brain_eNonprimed
chr4	69485993	69485994	7pcw_brain_eNonprimed
chr4	69923893	69923894	7pcw_brain_eNonprimed
chr4	71230657	71230658	7pcw_brain_ePrimed
chr4	74700613	74700614	7pcw_brain_eNonprimed
chr4	75251477	75251478	7pcw_brain_eNonprimed
chr4	75604953	75604954	7pcw_brain_eNonprimed
chr4	75886471	75886472	7pcw_brain_eNonprimed
chr4	76502933	76502934	7pcw_brain_eNonprimed
chr4	76512096	76512097	7pcw_brain_ePrimed
chr1	32877773	32877774	7pcw_brain_ePrimed
chr1	32925573	32925574	7pcw_brain_ePoised
chr4	76719121	76719122	7pcw_brain_ePrimed
chr4	76784209	76784210	7pcw_brain_ePrimed
chr4	76970083	76970084	7pcw_brain_ePrimed
chr1	33083773	33083774	7pcw_brain_ePoised
chr4	78161033	78161034	7pcw_brain_ePrimed
chr4	78519257	78519258	7pcw_brain_eNonprimed
chr4	79250220	79250221	7pcw_brain_eNonprimed
chr4	79880070	79880071	7pcw_brain_eNonprimed
chr4	80186695	80186696	7pcw_brain_ePoised
chr4	80243657	80243658	7pcw_brain_eNonprimed
chr4	81417857	81417858	7pcw_brain_ePrimed
chr4	82591109	82591110	7pcw_brain_ePrimed
chr4	82604346	82604347	7pcw_brain_eNonprimed
chr4	82698583	82698584	7pcw_brain_ePrimed
chr4	82705459	82705460	7pcw_brain_ePrimed
chr4	82720996	82720997	7pcw_brain_eNonprimed
chr4	82762046	82762047	7pcw_brain_eNonprimed
chr4	82769083	82769084	7pcw_brain_eNonprimed
chr4	82781846	82781847	7pcw_brain_ePoised
chr4	82785096	82785097	7pcw_brain_ePoised
chr4	82787771	82787772	7pcw_brain_ePoised
chr4	82789959	82789960	7pcw_brain_ePoised
chr4	83260546	83260547	7pcw_brain_eNonprimed
chr4	83326883	83326884	7pcw_brain_eNonprimed
chr4	83390521	83390522	7pcw_brain_ePoised
chr4	84378521	84378522	7pcw_brain_ePoised
chr4	84482171	84482172	7pcw_brain_ePoised
chr4	85128883	85128884	7pcw_brain_ePrimed
chr4	86924309	86924310	7pcw_brain_eNonprimed
chr4	86973197	86973198	7pcw_brain_ePrimed
chr4	87002472	87002473	7pcw_brain_ePrimed
chr4	87024172	87024173	7pcw_brain_ePrimed
chr4	87025822	87025823	7pcw_brain_ePrimed
chr4	88148347	88148348	7pcw_brain_ePrimed
chr4	88821098	88821099	7pcw_brain_ePrimed
chr1	33660774	33660775	7pcw_brain_eNonprimed
chr4	94457848	94457849	7pcw_brain_ePrimed
chr1	33714899	33714900	7pcw_brain_eNonprimed
chr4	95178198	95178199	7pcw_brain_eNonprimed
chr4	95288498	95288499	7pcw_brain_eNonprimed
chr4	95387298	95387299	7pcw_brain_ePoised
chr4	95975248	95975249	7pcw_brain_eNonprimed
chr4	96993785	96993786	7pcw_brain_ePrimed
chr4	98515298	98515299	7pcw_brain_ePrimed
chr4	98556123	98556124	7pcw_brain_ePrimed
chr4	98611361	98611362	7pcw_brain_ePrimed
chr4	98663073	98663074	7pcw_brain_ePrimed
chr4	98779548	98779549	7pcw_brain_eNonprimed
chr4	102562267	102562268	7pcw_brain_eNonprimed
chr4	105569592	105569593	7pcw_brain_eNonprimed
chr4	106604255	106604256	7pcw_brain_eNonprimed
chr4	106610179	106610180	7pcw_brain_eNonprimed
chr4	106978542	106978543	7pcw_brain_ePrimed
chr4	107649243	107649244	7pcw_brain_ePrimed
chr1	4461489	4461490	7pcw_brain_eNonprimed
chr4	108477518	108477519	7pcw_brain_eNonprimed
chr1	34657298	34657299	7pcw_brain_ePrimed
chr4	109012793	109012794	7pcw_brain_eNonprimed
chr1	34658248	34658249	7pcw_brain_ePrimed
chr4	109057231	109057232	7pcw_brain_eNonprimed
chr4	109185905	109185906	7pcw_brain_ePrimed
chr4	109360405	109360406	7pcw_brain_eNonprimed
chr1	34697485	34697486	7pcw_brain_eNonprimed
chr4	110269505	110269506	7pcw_brain_eNonprimed
chr1	34698348	34698349	7pcw_brain_eNonprimed
chr4	110284305	110284306	7pcw_brain_eNonprimed
chr4	110609543	110609544	7pcw_brain_ePoised
chr4	110626655	110626656	7pcw_brain_ePoised
chr4	110851305	110851306	7pcw_brain_eNonprimed
chr4	111070281	111070282	7pcw_brain_eNonprimed
chr4	111093355	111093356	7pcw_brain_eNonprimed
chr4	112341955	112341956	7pcw_brain_ePrimed
chr4	112358181	112358182	7pcw_brain_eNonprimed
chr1	4462651	4462652	7pcw_brain_eNonprimed
chr4	113112331	113112332	7pcw_brain_ePrimed
chr1	34844298	34844299	7pcw_brain_ePrimed
chr4	115468093	115468094	7pcw_brain_eNonprimed
chr4	116815268	116815269	7pcw_brain_eNonprimed
chr4	118865269	118865270	7pcw_brain_ePrimed
chr1	4483164	4483165	7pcw_brain_eNonprimed
chr4	121125481	121125482	7pcw_brain_eNonprimed
chr4	121741181	121741182	7pcw_brain_ePrimed
chr4	122588169	122588170	7pcw_brain_eNonprimed
chr4	122831057	122831058	7pcw_brain_ePrimed
chr4	123555531	123555532	7pcw_brain_ePrimed
chr1	35699835	35699836	7pcw_brain_ePrimed
chr4	125281069	125281070	7pcw_brain_eNonprimed
chr1	4485614	4485615	7pcw_brain_eNonprimed
chr4	125745081	125745082	7pcw_brain_eNonprimed
chr4	126201794	126201795	7pcw_brain_eNonprimed
chr4	126758881	126758882	7pcw_brain_eNonprimed
chr4	127629507	127629508	7pcw_brain_eNonprimed
chr4	128302094	128302095	7pcw_brain_eNonprimed
chr4	128825894	128825895	7pcw_brain_ePrimed
chr4	128828994	128828995	7pcw_brain_ePrimed
chr4	129133944	129133945	7pcw_brain_eNonprimed
chr4	130615494	130615495	7pcw_brain_eNonprimed
chr4	132381281	132381282	7pcw_brain_eNonprimed
chr4	133625169	133625170	7pcw_brain_ePrimed
chr4	134309994	134309995	7pcw_brain_eNonprimed
chr1	4488077	4488078	7pcw_brain_eNonprimed
chr1	36341111	36341112	7pcw_brain_eNonprimed
chr4	136727319	136727320	7pcw_brain_eNonprimed
chr4	137077507	137077508	7pcw_brain_eNonprimed
chr4	137481620	137481621	7pcw_brain_eNonprimed
chr4	137611207	137611208	7pcw_brain_ePrimed
chr4	138682933	138682934	7pcw_brain_ePrimed
chr4	139019933	139019934	7pcw_brain_ePrimed
chr4	139479645	139479646	7pcw_brain_eNonprimed
chr4	139551370	139551371	7pcw_brain_ePrimed
chr4	139701620	139701621	7pcw_brain_eNonprimed
chr4	139757345	139757346	7pcw_brain_eNonprimed
chr4	139797557	139797558	7pcw_brain_eNonprimed
chr4	139975120	139975121	7pcw_brain_ePoised
chr4	140135757	140135758	7pcw_brain_ePrimed
chr1	36576711	36576712	7pcw_brain_ePrimed
chr4	140251645	140251646	7pcw_brain_ePrimed
chr1	36587435	36587436	7pcw_brain_ePrimed
chr1	4497139	4497140	7pcw_brain_eNonprimed
chr4	141077820	141077821	7pcw_brain_ePrimed
chr4	141189495	141189496	7pcw_brain_eNonprimed
chr4	141309345	141309346	7pcw_brain_eNonprimed
chr4	142351021	142351022	7pcw_brain_eNonprimed
chr4	142364771	142364772	7pcw_brain_ePrimed
chr4	142402083	142402084	7pcw_brain_ePrimed
chr4	142450046	142450047	7pcw_brain_eNonprimed
chr1	36656023	36656024	7pcw_brain_eNonprimed
chr4	143281646	143281647	7pcw_brain_eNonprimed
chr4	143351546	143351547	7pcw_brain_ePrimed
chr4	143379283	143379284	7pcw_brain_ePrimed
chr4	143390883	143390884	7pcw_brain_ePrimed
chr4	144353472	144353473	7pcw_brain_ePrimed
chr4	145823935	145823936	7pcw_brain_ePrimed
chr4	145883559	145883560	7pcw_brain_ePrimed
chr4	145930935	145930936	7pcw_brain_ePrimed
chr1	36737911	36737912	7pcw_brain_ePrimed
chr4	146143135	146143136	7pcw_brain_eNonprimed
chr4	146633297	146633298	7pcw_brain_ePoised
chr4	146647897	146647898	7pcw_brain_ePoised
chr4	146849247	146849248	7pcw_brain_eNonprimed
chr1	4509627	4509628	7pcw_brain_eNonprimed
chr4	147039885	147039886	7pcw_brain_eNonprimed
chr4	147287585	147287586	7pcw_brain_eNonprimed
chr4	147324447	147324448	7pcw_brain_eNonprimed
chr4	147370409	147370410	7pcw_brain_eNonprimed
chr4	147409672	147409673	7pcw_brain_eNonprimed
chr4	147867511	147867512	7pcw_brain_ePrimed
chr4	147987673	147987674	7pcw_brain_ePrimed
chr4	148536109	148536110	7pcw_brain_eNonprimed
chr4	148882609	148882610	7pcw_brain_ePrimed
chr1	36831135	36831136	7pcw_brain_eNonprimed
chr1	36841748	36841749	7pcw_brain_ePrimed
chr1	36842648	36842649	7pcw_brain_ePrimed
chr4	150257772	150257773	7pcw_brain_ePrimed
chr1	4513401	4513402	7pcw_brain_eNonprimed
chr4	151443535	151443536	7pcw_brain_ePrimed
chr4	152010047	152010048	7pcw_brain_ePrimed
chr1	36954973	36954974	7pcw_brain_eNonprimed
chr4	152603447	152603448	7pcw_brain_eNonprimed
chr4	152643959	152643960	7pcw_brain_ePrimed
chr4	152700322	152700323	7pcw_brain_ePrimed
chr1	4517601	4517602	7pcw_brain_eNonprimed
chr1	36959673	36959674	7pcw_brain_eNonprimed
chr4	152993947	152993948	7pcw_brain_eNonprimed
chr4	153039135	153039136	7pcw_brain_ePrimed
chr4	153215309	153215310	7pcw_brain_ePrimed
chr4	153317735	153317736	7pcw_brain_eNonprimed
chr4	153408147	153408148	7pcw_brain_eNonprimed
chr1	37029423	37029424	7pcw_brain_ePrimed
chr4	153522822	153522823	7pcw_brain_ePrimed
chr1	37040773	37040774	7pcw_brain_ePrimed
chr4	153544735	153544736	7pcw_brain_ePrimed
chr1	37043285	37043286	7pcw_brain_ePrimed
chr4	153781747	153781748	7pcw_brain_ePrimed
chr4	153921722	153921723	7pcw_brain_eNonprimed
chr4	153937772	153937773	7pcw_brain_eNonprimed
chr1	4528439	4528440	7pcw_brain_eNonprimed
chr4	154426022	154426023	7pcw_brain_eNonprimed
chr4	154512047	154512048	7pcw_brain_ePrimed
chr4	154941285	154941286	7pcw_brain_eNonprimed
chr4	155572822	155572823	7pcw_brain_eNonprimed
chr4	155788535	155788536	7pcw_brain_eNonprimed
chr4	155999885	155999886	7pcw_brain_ePoised
chr4	156474047	156474048	7pcw_brain_eNonprimed
chr4	156505885	156505886	7pcw_brain_ePrimed
chr4	156543922	156543923	7pcw_brain_eNonprimed
chr4	156996922	156996923	7pcw_brain_eNonprimed
chr4	157099322	157099323	7pcw_brain_eNonprimed
chr4	157575385	157575386	7pcw_brain_eNonprimed
chr4	157996297	157996298	7pcw_brain_eNonprimed
chr4	158175147	158175148	7pcw_brain_eNonprimed
chr4	158532735	158532736	7pcw_brain_ePrimed
chr4	158591197	158591198	7pcw_brain_eNonprimed
chr4	158963635	158963636	7pcw_brain_ePrimed
chr4	159025147	159025148	7pcw_brain_ePrimed
chr1	37239085	37239086	7pcw_brain_ePrimed
chr4	159179359	159179360	7pcw_brain_ePrimed
chr1	37244223	37244224	7pcw_brain_ePrimed
chr4	159718409	159718410	7pcw_brain_eNonprimed
chr4	165368147	165368148	7pcw_brain_ePrimed
chr1	37318785	37318786	7pcw_brain_ePrimed
chr4	165515472	165515473	7pcw_brain_eNonprimed
chr4	168150661	168150662	7pcw_brain_ePrimed
chr4	168425348	168425349	7pcw_brain_eNonprimed
chr4	168608161	168608162	7pcw_brain_ePrimed
chr4	168615711	168615712	7pcw_brain_ePrimed
chr1	37362773	37362774	7pcw_brain_ePrimed
chr4	168652085	168652086	7pcw_brain_ePrimed
chr4	168707498	168707499	7pcw_brain_eNonprimed
chr4	168844985	168844986	7pcw_brain_ePrimed
chr4	168849911	168849912	7pcw_brain_ePrimed
chr4	171221473	171221474	7pcw_brain_eNonprimed
chr4	172330211	172330212	7pcw_brain_eNonprimed
chr4	172787673	172787674	7pcw_brain_eNonprimed
chr4	172993648	172993649	7pcw_brain_eNonprimed
chr1	37630889	37630890	7pcw_brain_ePoised
chr1	37639265	37639266	7pcw_brain_ePoised
chr4	173461023	173461024	7pcw_brain_eNonprimed
chr4	173493673	173493674	7pcw_brain_ePoised
chr4	173500835	173500836	7pcw_brain_ePoised
chr4	173518023	173518024	7pcw_brain_ePoised
chr4	173523411	173523412	7pcw_brain_ePoised
chr4	173538348	173538349	7pcw_brain_ePoised
chr4	175314673	175314674	7pcw_brain_eNonprimed
chr4	175834173	175834174	7pcw_brain_ePrimed
chr4	176478835	176478836	7pcw_brain_eNonprimed
chr4	176684695	176684696	7pcw_brain_eNonprimed
chr4	177117457	177117458	7pcw_brain_ePrimed
chr4	178316333	178316334	7pcw_brain_eNonprimed
chr4	178653583	178653584	7pcw_brain_eNonprimed
chr1	38029565	38029566	7pcw_brain_ePrimed
chr4	181145609	181145610	7pcw_brain_eNonprimed
chr4	181174859	181174860	7pcw_brain_eNonprimed
chr1	38042302	38042303	7pcw_brain_ePrimed
chr4	181535421	181535422	7pcw_brain_eNonprimed
chr4	181790246	181790247	7pcw_brain_eNonprimed
chr4	182246383	182246384	7pcw_brain_ePrimed
chr1	4631814	4631815	7pcw_brain_eNonprimed
chr4	182536509	182536510	7pcw_brain_ePrimed
chr1	38092402	38092403	7pcw_brain_ePrimed
chr4	182553196	182553197	7pcw_brain_ePrimed
chr4	183102746	183102747	7pcw_brain_ePrimed
chr4	183176796	183176797	7pcw_brain_ePrimed
chr4	183263259	183263260	7pcw_brain_ePrimed
chr4	183337646	183337647	7pcw_brain_eNonprimed
chr4	183415533	183415534	7pcw_brain_eNonprimed
chr1	38134165	38134166	7pcw_brain_ePrimed
chr4	183566371	183566372	7pcw_brain_eNonprimed
chr4	183589959	183589960	7pcw_brain_eNonprimed
chr4	183612159	183612160	7pcw_brain_eNonprimed
chr4	183627421	183627422	7pcw_brain_eNonprimed
chr4	183733333	183733334	7pcw_brain_eNonprimed
chr4	183776233	183776234	7pcw_brain_ePrimed
chr4	183797896	183797897	7pcw_brain_ePoised
chr4	183821721	183821722	7pcw_brain_eNonprimed
chr4	183879383	183879384	7pcw_brain_ePrimed
chr4	184067633	184067634	7pcw_brain_eNonprimed
chr4	184093021	184093022	7pcw_brain_eNonprimed
chr4	184107183	184107184	7pcw_brain_eNonprimed
chr4	184112171	184112172	7pcw_brain_eNonprimed
chr1	38243115	38243116	7pcw_brain_ePrimed
chr4	184120883	184120884	7pcw_brain_eNonprimed
chr4	184390920	184390921	7pcw_brain_ePrimed
chr1	4637601	4637602	7pcw_brain_ePrimed
chr1	38285265	38285266	7pcw_brain_ePrimed
chr4	184762857	184762858	7pcw_brain_eNonprimed
chr4	184821145	184821146	7pcw_brain_eNonprimed
chr4	184837083	184837084	7pcw_brain_eNonprimed
chr4	184847095	184847096	7pcw_brain_eNonprimed
chr4	184887995	184887996	7pcw_brain_eNonprimed
chr4	185004995	185004996	7pcw_brain_ePoised
chr4	185023833	185023834	7pcw_brain_ePoised
chr4	185054370	185054371	7pcw_brain_ePrimed
chr4	185115745	185115746	7pcw_brain_ePrimed
chr4	185217583	185217584	7pcw_brain_ePrimed
chr4	185357120	185357121	7pcw_brain_eNonprimed
chr4	185544670	185544671	7pcw_brain_eNonprimed
chr1	38451852	38451853	7pcw_brain_ePrimed
chr4	185745733	185745734	7pcw_brain_ePrimed
chr1	38465639	38465640	7pcw_brain_ePrimed
chr1	4658427	4658428	7pcw_brain_ePoised
chr1	38485539	38485540	7pcw_brain_ePrimed
chr4	186017907	186017908	7pcw_brain_ePrimed
chr4	186021007	186021008	7pcw_brain_ePrimed
chr4	186348570	186348571	7pcw_brain_ePoised
chr4	186428433	186428434	7pcw_brain_eNonprimed
chr1	38498902	38498903	7pcw_brain_ePrimed
chr4	186624557	186624558	7pcw_brain_ePrimed
chr4	186653933	186653934	7pcw_brain_ePrimed
chr4	186683770	186683771	7pcw_brain_ePrimed
chr4	186712783	186712784	7pcw_brain_ePrimed
chr1	38577689	38577690	7pcw_brain_ePoised
chr4	187363233	187363234	7pcw_brain_eNonprimed
chr1	4659989	4659990	7pcw_brain_ePrimed
chr4	188016733	188016734	7pcw_brain_ePrimed
chr4	188022320	188022321	7pcw_brain_ePrimed
chr4	188023457	188023458	7pcw_brain_ePrimed
chr4	188282920	188282921	7pcw_brain_ePoised
chr4	188680083	188680084	7pcw_brain_ePrimed
chr4	189049933	189049934	7pcw_brain_ePrimed
chr1	38747002	38747003	7pcw_brain_ePrimed
chr4	189203157	189203158	7pcw_brain_ePrimed
chr4	189245883	189245884	7pcw_brain_eNonprimed
chr4	189419170	189419171	7pcw_brain_eNonprimed
chr4	189839607	189839608	7pcw_brain_eNonprimed
chr5	439259	439260	7pcw_brain_eNonprimed
chr5	495734	495735	7pcw_brain_ePoised
chr5	528634	528635	7pcw_brain_ePoised
chr5	681359	681360	7pcw_brain_eNonprimed
chr5	685509	685510	7pcw_brain_eNonprimed
chr5	764834	764835	7pcw_brain_eNonprimed
chr5	927097	927098	7pcw_brain_ePoised
chr1	38816702	38816703	7pcw_brain_ePoised
chr5	1059921	1059922	7pcw_brain_eNonprimed
chr5	1080309	1080310	7pcw_brain_eNonprimed
chr5	1259284	1259285	7pcw_brain_eNonprimed
chr5	1279934	1279935	7pcw_brain_eNonprimed
chr5	1357271	1357272	7pcw_brain_ePrimed
chr5	1380521	1380522	7pcw_brain_ePoised
chr5	1502959	1502960	7pcw_brain_ePrimed
chr5	1506134	1506135	7pcw_brain_ePrimed
chr5	1540397	1540398	7pcw_brain_eNonprimed
chr5	1546834	1546835	7pcw_brain_eNonprimed
chr5	1653547	1653548	7pcw_brain_ePoised
chr5	1667034	1667035	7pcw_brain_ePoised
chr5	1847523	1847524	7pcw_brain_eNonprimed
chr5	1931123	1931124	7pcw_brain_ePoised
chr1	39153715	39153716	7pcw_brain_ePrimed
chr5	2019510	2019511	7pcw_brain_eNonprimed
chr5	2103247	2103248	7pcw_brain_eNonprimed
chr1	39173089	39173090	7pcw_brain_ePrimed
chr5	2186697	2186698	7pcw_brain_eNonprimed
chr5	2193573	2193574	7pcw_brain_eNonprimed
chr5	2291110	2291111	7pcw_brain_eNonprimed
chr5	2295585	2295586	7pcw_brain_ePrimed
chr5	2353860	2353861	7pcw_brain_eNonprimed
chr5	2356135	2356136	7pcw_brain_eNonprimed
chr5	2367223	2367224	7pcw_brain_eNonprimed
chr5	2391073	2391074	7pcw_brain_eNonprimed
chr5	2410010	2410011	7pcw_brain_eNonprimed
chr5	2495560	2495561	7pcw_brain_eNonprimed
chr5	2507873	2507874	7pcw_brain_eNonprimed
chr1	39596452	39596453	7pcw_brain_eNonprimed
chr5	2741123	2741124	7pcw_brain_ePoised
chr5	2840510	2840511	7pcw_brain_eNonprimed
chr5	2892635	2892636	7pcw_brain_eNonprimed
chr5	3054460	3054461	7pcw_brain_eNonprimed
chr1	39683952	39683953	7pcw_brain_ePoised
chr5	3160010	3160011	7pcw_brain_eNonprimed
chr5	3162010	3162011	7pcw_brain_eNonprimed
chr5	3181447	3181448	7pcw_brain_ePrimed
chr5	3197235	3197236	7pcw_brain_ePrimed
chr5	3252223	3252224	7pcw_brain_ePrimed
chr5	3381410	3381411	7pcw_brain_eNonprimed
chr1	39825715	39825716	7pcw_brain_eNonprimed
chr5	3531760	3531761	7pcw_brain_ePrimed
chr1	39850277	39850278	7pcw_brain_eNonprimed
chr5	3584735	3584736	7pcw_brain_eNonprimed
chr5	3606085	3606086	7pcw_brain_ePoised
chr5	3728410	3728411	7pcw_brain_eNonprimed
chr5	3787010	3787011	7pcw_brain_ePrimed
chr5	3790497	3790498	7pcw_brain_ePrimed
chr5	3909660	3909661	7pcw_brain_eNonprimed
chr5	3960160	3960161	7pcw_brain_eNonprimed
chr5	4668561	4668562	7pcw_brain_eNonprimed
chr5	4956736	4956737	7pcw_brain_eNonprimed
chr1	40625202	40625203	7pcw_brain_eNonprimed
chr5	5589211	5589212	7pcw_brain_eNonprimed
chr1	40640352	40640353	7pcw_brain_eNonprimed
chr5	6279423	6279424	7pcw_brain_eNonprimed
chr5	6396873	6396874	7pcw_brain_eNonprimed
chr5	6467499	6467500	7pcw_brain_ePrimed
chr5	6481711	6481712	7pcw_brain_eNonprimed
chr5	6491711	6491712	7pcw_brain_ePrimed
chr5	6860023	6860024	7pcw_brain_eNonprimed
chr5	7078736	7078737	7pcw_brain_ePrimed
chr5	7331349	7331350	7pcw_brain_ePrimed
chr5	7424323	7424324	7pcw_brain_ePrimed
chr5	8059661	8059662	7pcw_brain_ePrimed
chr5	8176123	8176124	7pcw_brain_eNonprimed
chr5	8409636	8409637	7pcw_brain_eNonprimed
chr5	9596725	9596726	7pcw_brain_ePrimed
chr5	9834112	9834113	7pcw_brain_ePrimed
chr5	10124512	10124513	7pcw_brain_eNonprimed
chr5	10162087	10162088	7pcw_brain_ePrimed
chr1	40884339	40884340	7pcw_brain_ePoised
chr5	10332837	10332838	7pcw_brain_ePoised
chr5	10588987	10588988	7pcw_brain_ePrimed
chr1	4696314	4696315	7pcw_brain_eNonprimed
chr5	11185099	11185100	7pcw_brain_eNonprimed
chr5	11322037	11322038	7pcw_brain_eNonprimed
chr5	11530437	11530438	7pcw_brain_ePrimed
chr5	12385199	12385200	7pcw_brain_eNonprimed
chr5	12520475	12520476	7pcw_brain_eNonprimed
chr5	13639453	13639454	7pcw_brain_eNonprimed
chr5	14149577	14149578	7pcw_brain_ePrimed
chr5	14184927	14184928	7pcw_brain_ePrimed
chr5	14218753	14218754	7pcw_brain_ePrimed
chr1	41358589	41358590	7pcw_brain_ePrimed
chr5	14672815	14672816	7pcw_brain_ePrimed
chr5	14713590	14713591	7pcw_brain_eNonprimed
chr5	14715040	14715041	7pcw_brain_eNonprimed
chr5	14742590	14742591	7pcw_brain_ePrimed
chr1	41381802	41381803	7pcw_brain_ePoised
chr5	14879390	14879391	7pcw_brain_eNonprimed
chr1	41387339	41387340	7pcw_brain_ePrimed
chr1	41391189	41391190	7pcw_brain_ePrimed
chr5	15555440	15555441	7pcw_brain_ePrimed
chr5	15687290	15687291	7pcw_brain_ePrimed
chr5	15691415	15691416	7pcw_brain_ePrimed
chr5	15720115	15720116	7pcw_brain_ePrimed
chr5	16143315	16143316	7pcw_brain_eNonprimed
chr1	41408677	41408678	7pcw_brain_ePrimed
chr5	16535915	16535916	7pcw_brain_eNonprimed
chr5	16701703	16701704	7pcw_brain_ePrimed
chr5	16726465	16726466	7pcw_brain_ePrimed
chr5	16731790	16731791	7pcw_brain_ePrimed
chr5	16928515	16928516	7pcw_brain_eNonprimed
chr5	17005953	17005954	7pcw_brain_eNonprimed
chr5	17076753	17076754	7pcw_brain_eNonprimed
chr5	17115590	17115591	7pcw_brain_ePrimed
chr5	17116290	17116291	7pcw_brain_ePrimed
chr5	17222427	17222428	7pcw_brain_ePrimed
chr5	17225290	17225291	7pcw_brain_ePrimed
chr5	17772353	17772354	7pcw_brain_eNonprimed
chr1	41464065	41464066	7pcw_brain_eNonprimed
chr5	30753492	30753493	7pcw_brain_eNonprimed
chr1	41515841	41515842	7pcw_brain_ePrimed
chr5	31656305	31656306	7pcw_brain_ePrimed
chr5	31678305	31678306	7pcw_brain_eNonprimed
chr5	31706142	31706143	7pcw_brain_eNonprimed
chr5	31770555	31770556	7pcw_brain_ePrimed
chr5	32095043	32095044	7pcw_brain_eNonprimed
chr5	32276131	32276132	7pcw_brain_ePrimed
chr5	32298205	32298206	7pcw_brain_ePrimed
chr5	32469043	32469044	7pcw_brain_eNonprimed
chr5	32501481	32501482	7pcw_brain_ePrimed
chr5	32515131	32515132	7pcw_brain_eNonprimed
chr5	32703993	32703994	7pcw_brain_eNonprimed
chr5	32830118	32830119	7pcw_brain_eNonprimed
chr5	34512144	34512145	7pcw_brain_ePrimed
chr5	34529807	34529808	7pcw_brain_ePrimed
chr5	34669544	34669545	7pcw_brain_ePrimed
chr5	34690007	34690008	7pcw_brain_ePrimed
chr5	34718307	34718308	7pcw_brain_ePrimed
chr5	34807081	34807082	7pcw_brain_ePrimed
chr5	35925722	35925723	7pcw_brain_ePoised
chr1	41678003	41678004	7pcw_brain_eNonprimed
chr5	37826559	37826560	7pcw_brain_ePrimed
chr5	38454097	38454098	7pcw_brain_eNonprimed
chr5	38492959	38492960	7pcw_brain_eNonprimed
chr5	38494322	38494323	7pcw_brain_eNonprimed
chr5	39580447	39580448	7pcw_brain_eNonprimed
chr1	4744327	4744328	7pcw_brain_eNonprimed
chr1	41747353	41747354	7pcw_brain_eNonprimed
chr5	43037447	43037448	7pcw_brain_ePoised
chr5	43039485	43039486	7pcw_brain_ePoised
chr5	43280335	43280336	7pcw_brain_eNonprimed
chr5	43338085	43338086	7pcw_brain_eNonprimed
chr5	43554172	43554173	7pcw_brain_ePrimed
chr5	51388890	51388891	7pcw_brain_ePoised
chr5	52838840	52838841	7pcw_brain_eNonprimed
chr1	41862815	41862816	7pcw_brain_ePrimed
chr5	54492757	54492758	7pcw_brain_eNonprimed
chr5	54649757	54649758	7pcw_brain_eNonprimed
chr5	54708009	54708010	7pcw_brain_eNonprimed
chr5	54747571	54747572	7pcw_brain_eNonprimed
chr5	54794371	54794372	7pcw_brain_eNonprimed
chr5	54911433	54911434	7pcw_brain_eNonprimed
chr5	55176571	55176572	7pcw_brain_ePoised
chr5	55220809	55220810	7pcw_brain_ePoised
chr5	55223359	55223360	7pcw_brain_ePoised
chr5	55613571	55613572	7pcw_brain_eNonprimed
chr5	55929559	55929560	7pcw_brain_eNonprimed
chr5	55999533	55999534	7pcw_brain_eNonprimed
chr5	56282947	56282948	7pcw_brain_eNonprimed
chr5	56410959	56410960	7pcw_brain_eNonprimed
chr5	56494435	56494436	7pcw_brain_ePrimed
chr5	56498997	56498998	7pcw_brain_eNonprimed
chr5	56833297	56833298	7pcw_brain_ePrimed
chr5	57316985	57316986	7pcw_brain_eNonprimed
chr5	57541709	57541710	7pcw_brain_eNonprimed
chr5	58069285	58069286	7pcw_brain_eNonprimed
chr5	61188309	61188310	7pcw_brain_ePrimed
chr5	61256685	61256686	7pcw_brain_eNonprimed
chr5	61650385	61650386	7pcw_brain_eNonprimed
chr5	61661935	61661936	7pcw_brain_eNonprimed
chr5	61732535	61732536	7pcw_brain_ePrimed
chr5	62078172	62078173	7pcw_brain_ePrimed
chr5	62138709	62138710	7pcw_brain_ePrimed
chr1	42953115	42953116	7pcw_brain_ePrimed
chr5	65076122	65076123	7pcw_brain_ePrimed
chr5	65103322	65103323	7pcw_brain_ePrimed
chr5	66232596	66232597	7pcw_brain_ePrimed
chr5	66302609	66302610	7pcw_brain_eNonprimed
chr5	66429759	66429760	7pcw_brain_eNonprimed
chr5	67353696	67353697	7pcw_brain_ePrimed
chr5	67669296	67669297	7pcw_brain_eNonprimed
chr5	67774346	67774347	7pcw_brain_ePrimed
chr5	68171271	68171272	7pcw_brain_ePrimed
chr5	68680772	68680773	7pcw_brain_eNonprimed
chr5	68734772	68734773	7pcw_brain_eNonprimed
chr1	43058578	43058579	7pcw_brain_ePrimed
chr5	71944197	71944198	7pcw_brain_ePrimed
chr5	72034597	72034598	7pcw_brain_ePrimed
chr5	72153472	72153473	7pcw_brain_ePrimed
chr5	72199722	72199723	7pcw_brain_eNonprimed
chr5	72209985	72209986	7pcw_brain_ePrimed
chr5	72460909	72460910	7pcw_brain_eNonprimed
chr5	73418809	73418810	7pcw_brain_ePoised
chr5	73444385	73444386	7pcw_brain_ePoised
chr5	73682849	73682850	7pcw_brain_eNonprimed
chr1	4781227	4781228	7pcw_brain_eNonprimed
chr1	43235115	43235116	7pcw_brain_eNonprimed
chr5	74107949	74107950	7pcw_brain_eNonprimed
chr5	75032199	75032200	7pcw_brain_eNonprimed
chr5	75869549	75869550	7pcw_brain_eNonprimed
chr5	76393537	76393538	7pcw_brain_ePrimed
chr5	76479587	76479588	7pcw_brain_ePrimed
chr5	76485837	76485838	7pcw_brain_ePrimed
chr5	76495511	76495512	7pcw_brain_ePrimed
chr5	76543787	76543788	7pcw_brain_ePrimed
chr5	77180837	77180838	7pcw_brain_ePoised
chr1	43554315	43554316	7pcw_brain_ePrimed
chr5	77357761	77357762	7pcw_brain_eNonprimed
chr5	77630374	77630375	7pcw_brain_ePoised
chr1	43558578	43558579	7pcw_brain_ePrimed
chr5	77643587	77643588	7pcw_brain_ePoised
chr5	77645687	77645688	7pcw_brain_ePoised
chr5	77957863	77957864	7pcw_brain_ePoised
chr5	77960500	77960501	7pcw_brain_ePoised
chr5	77972700	77972701	7pcw_brain_ePoised
chr5	77988050	77988051	7pcw_brain_ePrimed
chr5	78496289	78496290	7pcw_brain_ePrimed
chr5	78504976	78504977	7pcw_brain_ePrimed
chr1	43565091	43565092	7pcw_brain_ePrimed
chr5	78554439	78554440	7pcw_brain_eNonprimed
chr5	78592526	78592527	7pcw_brain_ePrimed
chr5	78929576	78929577	7pcw_brain_ePrimed
chr5	79508901	79508902	7pcw_brain_ePrimed
chr5	79955926	79955927	7pcw_brain_ePrimed
chr5	80107963	80107964	7pcw_brain_eNonprimed
chr5	80181439	80181440	7pcw_brain_ePrimed
chr5	80189902	80189903	7pcw_brain_ePrimed
chr5	80211080	80211081	7pcw_brain_ePrimed
chr5	81180755	81180756	7pcw_brain_ePrimed
chr5	81719843	81719844	7pcw_brain_ePrimed
chr5	81767330	81767331	7pcw_brain_ePrimed
chr5	81857480	81857481	7pcw_brain_ePrimed
chr5	82257143	82257144	7pcw_brain_ePrimed
chr5	82257930	82257931	7pcw_brain_ePrimed
chr5	82458667	82458668	7pcw_brain_eNonprimed
chr5	82586480	82586481	7pcw_brain_ePrimed
chr5	83683593	83683594	7pcw_brain_ePrimed
chr5	86102081	86102082	7pcw_brain_eNonprimed
chr5	87950457	87950458	7pcw_brain_ePrimed
chr5	88143519	88143520	7pcw_brain_ePoised
chr5	88722807	88722808	7pcw_brain_ePrimed
chr5	88799182	88799183	7pcw_brain_eNonprimed
chr5	89677532	89677533	7pcw_brain_eNonprimed
chr5	90180669	90180670	7pcw_brain_eNonprimed
chr5	90562819	90562820	7pcw_brain_ePrimed
chr5	91234832	91234833	7pcw_brain_eNonprimed
chr1	44424665	44424666	7pcw_brain_ePrimed
chr5	93221143	93221144	7pcw_brain_eNonprimed
chr5	94199869	94199870	7pcw_brain_ePrimed
chr1	44505277	44505278	7pcw_brain_ePrimed
chr1	44507939	44507940	7pcw_brain_ePrimed
chr5	95817933	95817934	7pcw_brain_ePrimed
chr5	95853570	95853571	7pcw_brain_eNonprimed
chr5	96088757	96088758	7pcw_brain_ePrimed
chr5	96536295	96536296	7pcw_brain_eNonprimed
chr5	96764745	96764746	7pcw_brain_eNonprimed
chr5	97109295	97109296	7pcw_brain_eNonprimed
chr5	97136170	97136171	7pcw_brain_ePrimed
chr1	44546639	44546640	7pcw_brain_ePrimed
chr1	44566065	44566066	7pcw_brain_ePrimed
chr5	103290985	103290986	7pcw_brain_eNonprimed
chr5	103490473	103490474	7pcw_brain_ePrimed
chr5	104172623	104172624	7pcw_brain_eNonprimed
chr5	104223811	104223812	7pcw_brain_eNonprimed
chr5	105564035	105564036	7pcw_brain_eNonprimed
chr5	105688498	105688499	7pcw_brain_ePrimed
chr1	44595052	44595053	7pcw_brain_ePrimed
chr5	107405098	107405099	7pcw_brain_ePrimed
chr5	107466048	107466049	7pcw_brain_ePrimed
chr5	107520011	107520012	7pcw_brain_ePrimed
chr5	107522711	107522712	7pcw_brain_ePrimed
chr5	107529511	107529512	7pcw_brain_ePrimed
chr5	107553311	107553312	7pcw_brain_ePrimed
chr5	107560023	107560024	7pcw_brain_ePrimed
chr5	107567135	107567136	7pcw_brain_ePrimed
chr5	107806335	107806336	7pcw_brain_ePrimed
chr5	107839061	107839062	7pcw_brain_eNonprimed
chr1	44625427	44625428	7pcw_brain_eNonprimed
chr5	108685985	108685986	7pcw_brain_ePrimed
chr1	44644539	44644540	7pcw_brain_eNonprimed
chr5	109450861	109450862	7pcw_brain_ePrimed
chr5	109997198	109997199	7pcw_brain_ePrimed
chr5	111134776	111134777	7pcw_brain_ePrimed
chr5	111735777	111735778	7pcw_brain_ePrimed
chr5	111736977	111736978	7pcw_brain_ePrimed
chr5	111739227	111739228	7pcw_brain_ePrimed
chr5	112347927	112347928	7pcw_brain_ePrimed
chr5	113031339	113031340	7pcw_brain_ePrimed
chr5	113093565	113093566	7pcw_brain_eNonprimed
chr5	113115152	113115153	7pcw_brain_eNonprimed
chr5	113178252	113178253	7pcw_brain_ePrimed
chr5	114305565	114305566	7pcw_brain_ePrimed
chr5	114685602	114685603	7pcw_brain_eNonprimed
chr1	46037102	46037103	7pcw_brain_ePrimed
chr5	116369989	116369990	7pcw_brain_ePrimed
chr5	116377515	116377516	7pcw_brain_ePrimed
chr5	116401815	116401816	7pcw_brain_eNonprimed
chr1	46167015	46167016	7pcw_brain_ePoised
chr5	116444903	116444904	7pcw_brain_ePrimed
chr5	116453865	116453866	7pcw_brain_ePrimed
chr5	116509891	116509892	7pcw_brain_ePrimed
chr5	116517915	116517916	7pcw_brain_ePrimed
chr5	116521441	116521442	7pcw_brain_ePrimed
chr5	116531928	116531929	7pcw_brain_ePrimed
chr5	116534165	116534166	7pcw_brain_ePrimed
chr5	116553641	116553642	7pcw_brain_ePrimed
chr5	116771503	116771504	7pcw_brain_ePrimed
chr5	119290879	119290880	7pcw_brain_ePrimed
chr5	119329467	119329468	7pcw_brain_ePrimed
chr5	119348717	119348718	7pcw_brain_ePrimed
chr5	122353854	122353855	7pcw_brain_ePrimed
chr5	122403779	122403780	7pcw_brain_ePrimed
chr1	46448302	46448303	7pcw_brain_ePoised
chr5	122499329	122499330	7pcw_brain_ePrimed
chr1	46452865	46452866	7pcw_brain_ePoised
chr5	123031717	123031718	7pcw_brain_ePrimed
chr5	123094667	123094668	7pcw_brain_ePoised
chr5	123171080	123171081	7pcw_brain_ePrimed
chr5	123807080	123807081	7pcw_brain_ePrimed
chr5	123810717	123810718	7pcw_brain_ePrimed
chr5	123852730	123852731	7pcw_brain_eNonprimed
chr5	124025381	124025382	7pcw_brain_ePrimed
chr1	46469939	46469940	7pcw_brain_ePrimed
chr5	124233119	124233120	7pcw_brain_ePrimed
chr1	46478615	46478616	7pcw_brain_ePoised
chr5	124462906	124462907	7pcw_brain_ePrimed
chr1	46488677	46488678	7pcw_brain_ePoised
chr5	124510319	124510320	7pcw_brain_eNonprimed
chr5	124521619	124521620	7pcw_brain_eNonprimed
chr5	124551656	124551657	7pcw_brain_ePrimed
chr5	124577093	124577094	7pcw_brain_ePrimed
chr5	124656419	124656420	7pcw_brain_ePrimed
chr5	124657881	124657882	7pcw_brain_ePrimed
chr5	124662293	124662294	7pcw_brain_ePrimed
chr5	124669193	124669194	7pcw_brain_ePrimed
chr5	124721619	124721620	7pcw_brain_ePrimed
chr5	124729219	124729220	7pcw_brain_ePrimed
chr5	124731531	124731532	7pcw_brain_ePrimed
chr5	124922319	124922320	7pcw_brain_ePrimed
chr5	124978856	124978857	7pcw_brain_ePrimed
chr1	46530639	46530640	7pcw_brain_ePoised
chr1	46532677	46532678	7pcw_brain_ePoised
chr5	125411769	125411770	7pcw_brain_ePrimed
chr5	125579943	125579944	7pcw_brain_eNonprimed
chr1	46543965	46543966	7pcw_brain_ePoised
chr5	126108669	126108670	7pcw_brain_ePrimed
chr5	126368269	126368270	7pcw_brain_ePrimed
chr5	126370145	126370146	7pcw_brain_ePrimed
chr5	126680119	126680120	7pcw_brain_ePrimed
chr5	127171407	127171408	7pcw_brain_eNonprimed
chr5	127298669	127298670	7pcw_brain_ePrimed
chr1	47208852	47208853	7pcw_brain_ePoised
chr5	127312182	127312183	7pcw_brain_ePrimed
chr5	127937382	127937383	7pcw_brain_ePoised
chr5	128655943	128655944	7pcw_brain_eNonprimed
chr5	129002793	129002794	7pcw_brain_ePrimed
chr1	47444902	47444903	7pcw_brain_ePoised
chr1	47449877	47449878	7pcw_brain_ePoised
chr5	132071819	132071820	7pcw_brain_eNonprimed
chr5	132083081	132083082	7pcw_brain_eNonprimed
chr5	132194631	132194632	7pcw_brain_eNonprimed
chr5	132204656	132204657	7pcw_brain_eNonprimed
chr5	132456132	132456133	7pcw_brain_ePrimed
chr1	47508477	47508478	7pcw_brain_ePoised
chr5	132483782	132483783	7pcw_brain_eNonprimed
chr5	133152995	133152996	7pcw_brain_eNonprimed
chr5	133280807	133280808	7pcw_brain_eNonprimed
chr5	133310707	133310708	7pcw_brain_eNonprimed
chr5	133313432	133313433	7pcw_brain_eNonprimed
chr5	133319532	133319533	7pcw_brain_ePrimed
chr5	133328295	133328296	7pcw_brain_ePrimed
chr5	133340895	133340896	7pcw_brain_ePrimed
chr1	47545165	47545166	7pcw_brain_eNonprimed
chr5	133394007	133394008	7pcw_brain_eNonprimed
chr5	133423282	133423283	7pcw_brain_ePoised
chr1	47548177	47548178	7pcw_brain_ePrimed
chr5	133501483	133501484	7pcw_brain_eNonprimed
chr5	133675558	133675559	7pcw_brain_ePrimed
chr5	133685595	133685596	7pcw_brain_eNonprimed
chr5	133713958	133713959	7pcw_brain_eNonprimed
chr5	133728283	133728284	7pcw_brain_eNonprimed
chr5	133732733	133732734	7pcw_brain_eNonprimed
chr5	133943371	133943372	7pcw_brain_eNonprimed
chr5	134000345	134000346	7pcw_brain_ePrimed
chr5	134051183	134051184	7pcw_brain_ePrimed
chr1	47588365	47588366	7pcw_brain_eNonprimed
chr5	134245121	134245122	7pcw_brain_ePrimed
chr5	134531197	134531198	7pcw_brain_ePrimed
chr5	134534184	134534185	7pcw_brain_ePrimed
chr5	134595121	134595122	7pcw_brain_ePrimed
chr5	135026109	135026110	7pcw_brain_ePoised
chr5	135044721	135044722	7pcw_brain_ePoised
chr5	135050409	135050410	7pcw_brain_ePoised
chr5	135192134	135192135	7pcw_brain_ePoised
chr5	135233309	135233310	7pcw_brain_eNonprimed
chr5	135249059	135249060	7pcw_brain_eNonprimed
chr5	135317609	135317610	7pcw_brain_eNonprimed
chr5	135467097	135467098	7pcw_brain_ePoised
chr5	135478034	135478035	7pcw_brain_ePrimed
chr5	135482334	135482335	7pcw_brain_ePoised
chr5	135484834	135484835	7pcw_brain_ePoised
chr1	47657039	47657040	7pcw_brain_eNonprimed
chr5	135491221	135491222	7pcw_brain_ePoised
chr5	135498647	135498648	7pcw_brain_ePoised
chr5	135508647	135508648	7pcw_brain_ePoised
chr5	135532397	135532398	7pcw_brain_ePoised
chr5	135539859	135539860	7pcw_brain_ePoised
chr5	135544734	135544735	7pcw_brain_ePoised
chr5	135550509	135550510	7pcw_brain_ePoised
chr1	47661402	47661403	7pcw_brain_eNonprimed
chr5	135655760	135655761	7pcw_brain_eNonprimed
chr5	135844023	135844024	7pcw_brain_eNonprimed
chr5	136051610	136051611	7pcw_brain_eNonprimed
chr5	136202023	136202024	7pcw_brain_ePoised
chr5	136206336	136206337	7pcw_brain_ePoised
chr1	47701365	47701366	7pcw_brain_eNonprimed
chr1	47709252	47709253	7pcw_brain_ePoised
chr5	137599710	137599711	7pcw_brain_eNonprimed
chr5	138242760	138242761	7pcw_brain_ePoised
chr1	47724739	47724740	7pcw_brain_ePoised
chr5	138599585	138599586	7pcw_brain_eNonprimed
chr1	47744539	47744540	7pcw_brain_eNonprimed
chr5	138935835	138935836	7pcw_brain_ePrimed
chr5	138938010	138938011	7pcw_brain_ePrimed
chr5	139118335	139118336	7pcw_brain_eNonprimed
chr5	139303373	139303374	7pcw_brain_ePrimed
chr5	139753001	139753002	7pcw_brain_ePoised
chr5	139788914	139788915	7pcw_brain_ePoised
chr5	139873489	139873490	7pcw_brain_ePrimed
chr5	139956014	139956015	7pcw_brain_ePrimed
chr5	140146189	140146190	7pcw_brain_ePoised
chr5	140153064	140153065	7pcw_brain_ePrimed
chr5	140332064	140332065	7pcw_brain_eNonprimed
chr5	141493845	141493846	7pcw_brain_ePoised
chr5	141515357	141515358	7pcw_brain_ePrimed
chr5	141805545	141805546	7pcw_brain_ePrimed
chr5	141814259	141814260	7pcw_brain_ePrimed
chr5	141836121	141836122	7pcw_brain_ePrimed
chr5	141871259	141871260	7pcw_brain_ePrimed
chr5	141946034	141946035	7pcw_brain_ePrimed
chr5	142211334	142211335	7pcw_brain_ePrimed
chr5	142221921	142221922	7pcw_brain_ePrimed
chr5	142360884	142360885	7pcw_brain_ePrimed
chr5	142363721	142363722	7pcw_brain_ePrimed
chr1	5287539	5287540	7pcw_brain_eNonprimed
chr5	142485047	142485048	7pcw_brain_eNonprimed
[truncated: 15,108 more rows]
