# Supplementary material for: Epigenetic priming of mammalian embryonic enhancer elements coordinates developmental gene networks
Source: Genome Biol. 2025 Jul 18;26:214. doi: 10.1186/s13059-025-03658-8 (PMC12272991; doi:10.1186/s13059-025-03658-8)
Supplement: Supplementary file 3 — Additional file 3: Table S2. Mouse ePrimed and eNon-primed enhancer annotations. [file 13059_2025_3658_MOESM3_ESM.txt]

chr4	92111749	92111750	mECT_eNonprimed
chr4	97153249	97153250	mECT_ePrimed
chr4	98107249	98107250	mECT_ePrimed
chr4	100422749	100422750	mECT_eNonprimed
chr4	103838499	103838500	mECT_ePrimed
chr4	107085249	107085250	mECT_ePrimed
chr1	64311499	64311500	mECT_ePrimed
chr1	64343749	64343750	mECT_eNonprimed
chr4	124349749	124349750	mECT_ePrimed
chr4	126803749	126803750	mECT_ePrimed
chr4	130046249	130046250	mECT_ePrimed
chr1	64884999	64885000	mECT_ePrimed
chr4	130836749	130836750	mECT_ePrimed
chr4	131160499	131160500	mECT_ePrimed
chr4	131266499	131266500	mECT_ePrimed
chr1	65666499	65666500	mECT_eNonprimed
chr4	136282999	136283000	mECT_ePrimed
chr4	148770999	148771000	mECT_ePrimed
chr4	148867249	148867250	mECT_ePrimed
chr4	151147999	151148000	mECT_eNonprimed
chr1	68075999	68076000	mECT_eNonprimed
chr4	152824749	152824750	mECT_ePrimed
chr5	3395249	3395250	mECT_ePrimed
chr5	3703999	3704000	mECT_eNonprimed
chr5	5054749	5054750	mECT_eNonprimed
chr5	5096999	5097000	mECT_ePrimed
chr5	8243499	8243500	mECT_ePrimed
chr5	8519499	8519500	mECT_ePrimed
chr5	9495749	9495750	mECT_eNonprimed
chr5	9541499	9541500	mECT_eNonprimed
chr5	9703249	9703250	mECT_eNonprimed
chr1	73085249	73085250	mECT_ePrimed
chr5	10334749	10334750	mECT_eNonprimed
chr5	10417749	10417750	mECT_eNonprimed
chr5	13189249	13189250	mECT_eNonprimed
chr5	15974499	15974500	mECT_eNonprimed
chr5	16265999	16266000	mECT_eNonprimed
chr5	20536749	20536750	mECT_ePrimed
chr5	26490999	26491000	mECT_ePrimed
chr5	34713749	34713750	mECT_eNonprimed
chr5	38422999	38423000	mECT_ePrimed
chr5	42660499	42660500	mECT_ePrimed
chr5	43260999	43261000	mECT_eNonprimed
chr5	44654749	44654750	mECT_eNonprimed
chr5	44795249	44795250	mECT_eNonprimed
chr5	49712749	49712750	mECT_ePrimed
chr5	52604749	52604750	mECT_ePrimed
chr1	7914499	7914500	mECT_eNonprimed
chr5	58776499	58776500	mECT_eNonprimed
chr5	64165749	64165750	mECT_ePrimed
chr5	67657499	67657500	mECT_ePrimed
chr5	68908999	68909000	mECT_eNonprimed
chr5	69784249	69784250	mECT_eNonprimed
chr1	75888999	75889000	mECT_ePrimed
chr5	74214499	74214500	mECT_ePrimed
chr5	75787999	75788000	mECT_ePrimed
chr5	76702499	76702500	mECT_ePrimed
chr5	81029499	81029500	mECT_eNonprimed
chr5	81662249	81662250	mECT_ePrimed
chr5	83651249	83651250	mECT_eNonprimed
chr5	83925499	83925500	mECT_eNonprimed
chr5	85772749	85772750	mECT_eNonprimed
chr5	88161999	88162000	mECT_eNonprimed
chr5	89203249	89203250	mECT_eNonprimed
chr5	89209499	89209500	mECT_eNonprimed
chr5	91729499	91729500	mECT_eNonprimed
chr5	96396249	96396250	mECT_eNonprimed
chr5	96722749	96722750	mECT_eNonprimed
chr5	96730499	96730500	mECT_eNonprimed
chr5	96980249	96980250	mECT_ePrimed
chr5	97023999	97024000	mECT_ePrimed
chr1	77629749	77629750	mECT_ePrimed
chr5	97060999	97061000	mECT_eNonprimed
chr5	97839749	97839750	mECT_ePrimed
chr5	98752749	98752750	mECT_eNonprimed
chr5	100120749	100120750	mECT_ePrimed
chr5	101538499	101538500	mECT_ePrimed
chr5	106296249	106296250	mECT_ePrimed
chr1	80150749	80150750	mECT_ePrimed
chr5	110528749	110528750	mECT_ePrimed
chr5	112628249	112628250	mECT_ePrimed
chr1	80486749	80486750	mECT_eNonprimed
chr5	113049749	113049750	mECT_eNonprimed
chr5	114585999	114586000	mECT_ePrimed
chr1	81953499	81953500	mECT_eNonprimed
chr5	118120999	118121000	mECT_ePrimed
chr5	120322499	120322500	mECT_ePrimed
chr5	120409749	120409750	mECT_ePrimed
chr5	120424999	120425000	mECT_ePrimed
chr5	126036749	126036750	mECT_eNonprimed
chr5	127923999	127924000	mECT_ePrimed
chr5	128237499	128237500	mECT_ePrimed
chr1	84549749	84549750	mECT_ePrimed
chr5	132411249	132411250	mECT_eNonprimed
chr5	133983999	133984000	mECT_ePrimed
chr5	135253999	135254000	mECT_ePrimed
chr5	135274999	135275000	mECT_ePrimed
chr5	137122999	137123000	mECT_ePrimed
chr1	85917249	85917250	mECT_ePrimed
chr5	141721249	141721250	mECT_eNonprimed
chr5	142009999	142010000	mECT_eNonprimed
chr5	144758499	144758500	mECT_ePrimed
chr5	148854249	148854250	mECT_ePrimed
chr5	149496249	149496250	mECT_ePrimed
chr6	6389249	6389250	mECT_eNonprimed
chr6	8693749	8693750	mECT_eNonprimed
chr6	12141249	12141250	mECT_ePrimed
chr6	18699749	18699750	mECT_ePrimed
chr6	22984749	22984750	mECT_eNonprimed
chr6	36132749	36132750	mECT_eNonprimed
chr6	36353499	36353500	mECT_eNonprimed
chr6	36788499	36788500	mECT_eNonprimed
chr6	40185249	40185250	mECT_eNonprimed
chr6	41147749	41147750	mECT_ePrimed
chr6	43205749	43205750	mECT_ePrimed
chr6	51715999	51716000	mECT_ePrimed
chr6	52513499	52513500	mECT_ePrimed
chr6	53044749	53044750	mECT_eNonprimed
chr6	56636499	56636500	mECT_eNonprimed
chr6	65932999	65933000	mECT_ePrimed
chr6	66944249	66944250	mECT_ePrimed
chr6	70899749	70899750	mECT_ePrimed
chr6	70934499	70934500	mECT_ePrimed
chr6	76754999	76755000	mECT_eNonprimed
chr6	76978499	76978500	mECT_ePrimed
chr6	77199749	77199750	mECT_ePrimed
chr1	90134999	90135000	mECT_ePrimed
chr6	79054749	79054750	mECT_eNonprimed
chr6	80544999	80545000	mECT_ePrimed
chr6	85223749	85223750	mECT_ePrimed
chr1	91313249	91313250	mECT_ePrimed
chr6	87254999	87255000	mECT_ePrimed
chr6	91346499	91346500	mECT_ePrimed
chr6	92895249	92895250	mECT_eNonprimed
chr6	93236249	93236250	mECT_ePrimed
chr1	94790249	94790250	mECT_eNonprimed
chr6	99023499	99023500	mECT_eNonprimed
chr6	99528749	99528750	mECT_eNonprimed
chr6	99670249	99670250	mECT_ePrimed
chr6	101281749	101281750	mECT_ePrimed
chr6	102160499	102160500	mECT_eNonprimed
chr6	102536999	102537000	mECT_eNonprimed
chr6	107537499	107537500	mECT_eNonprimed
chr6	107584749	107584750	mECT_eNonprimed
chr6	110767999	110768000	mECT_eNonprimed
chr1	97622999	97623000	mECT_ePrimed
chr6	112176499	112176500	mECT_ePrimed
chr6	112903249	112903250	mECT_ePrimed
chr6	114174249	114174250	mECT_ePrimed
chr6	114430749	114430750	mECT_eNonprimed
chr6	121498999	121499000	mECT_ePrimed
chr6	126668999	126669000	mECT_eNonprimed
chr1	98087249	98087250	mECT_ePrimed
chr6	134559749	134559750	mECT_ePrimed
chr6	135112749	135112750	mECT_ePrimed
chr6	135920249	135920250	mECT_eNonprimed
chr6	136917999	136918000	mECT_eNonprimed
chr1	99970999	99971000	mECT_eNonprimed
chr6	145770749	145770750	mECT_ePrimed
chr6	145911249	145911250	mECT_eNonprimed
chr1	100416749	100416750	mECT_eNonprimed
chr7	4060999	4061000	mECT_eNonprimed
chr7	11907749	11907750	mECT_eNonprimed
chr7	35434499	35434500	mECT_ePrimed
chr7	35668249	35668250	mECT_ePrimed
chr7	35948499	35948500	mECT_ePrimed
chr7	39560749	39560750	mECT_ePrimed
chr7	39832749	39832750	mECT_eNonprimed
chr7	48966249	48966250	mECT_eNonprimed
chr7	50556249	50556250	mECT_eNonprimed
chr7	51514999	51515000	mECT_eNonprimed
chr7	51617999	51618000	mECT_eNonprimed
chr7	51721749	51721750	mECT_eNonprimed
chr7	53144499	53144500	mECT_eNonprimed
chr7	53248999	53249000	mECT_eNonprimed
chr7	64652249	64652250	mECT_eNonprimed
chr1	106176749	106176750	mECT_ePrimed
chr7	68735999	68736000	mECT_ePrimed
chr7	70109249	70109250	mECT_eNonprimed
chr7	75273749	75273750	mECT_eNonprimed
chr7	76757749	76757750	mECT_eNonprimed
chr7	82182749	82182750	mECT_eNonprimed
chr7	89796249	89796250	mECT_eNonprimed
chr7	91262499	91262500	mECT_ePrimed
chr7	93076749	93076750	mECT_eNonprimed
chr7	93123749	93123750	mECT_eNonprimed
chr7	95815499	95815500	mECT_eNonprimed
chr7	98323749	98323750	mECT_ePrimed
chr7	98644249	98644250	mECT_eNonprimed
chr7	115119749	115119750	mECT_eNonprimed
chr1	115843749	115843750	mECT_eNonprimed
chr7	116210749	116210750	mECT_ePrimed
chr7	117710249	117710250	mECT_ePrimed
chr1	115926249	115926250	mECT_eNonprimed
chr7	120098249	120098250	mECT_ePrimed
chr7	121829249	121829250	mECT_ePrimed
chr7	122229499	122229500	mECT_ePrimed
chr7	131233499	131233500	mECT_eNonprimed
chr7	131465249	131465250	mECT_ePrimed
chr1	118911249	118911250	mECT_ePrimed
chr7	132015499	132015500	mECT_ePrimed
chr7	133311499	133311500	mECT_ePrimed
chr7	135382249	135382250	mECT_eNonprimed
chr7	135486499	135486500	mECT_ePrimed
chr7	135794999	135795000	mECT_ePrimed
chr7	136333249	136333250	mECT_ePrimed
chr7	136542249	136542250	mECT_eNonprimed
chr8	6483249	6483250	mECT_eNonprimed
chr8	7273749	7273750	mECT_ePrimed
chr1	120357749	120357750	mECT_ePrimed
chr8	8485249	8485250	mECT_ePrimed
chr8	9203249	9203250	mECT_eNonprimed
chr8	10361999	10362000	mECT_ePrimed
chr8	11244499	11244500	mECT_ePrimed
chr1	121154999	121155000	mECT_eNonprimed
chr8	12104749	12104750	mECT_ePrimed
chr8	12127749	12127750	mECT_ePrimed
chr8	12698749	12698750	mECT_ePrimed
chr8	17039499	17039500	mECT_eNonprimed
chr8	17354499	17354500	mECT_eNonprimed
chr8	23554499	23554500	mECT_ePrimed
chr8	24052749	24052750	mECT_ePrimed
chr1	124049499	124049500	mECT_eNonprimed
chr8	34542749	34542750	mECT_eNonprimed
chr8	36009749	36009750	mECT_ePrimed
chr1	128842249	128842250	mECT_ePrimed
chr8	48224999	48225000	mECT_ePrimed
chr8	48477749	48477750	mECT_ePrimed
chr8	48614999	48615000	mECT_ePrimed
chr8	48807249	48807250	mECT_ePrimed
chr8	49628499	49628500	mECT_eNonprimed
chr8	50322999	50323000	mECT_eNonprimed
chr8	50720499	50720500	mECT_eNonprimed
chr8	61142249	61142250	mECT_ePrimed
chr8	61295499	61295500	mECT_ePrimed
chr1	131078749	131078750	mECT_eNonprimed
chr8	61386999	61387000	mECT_ePrimed
chr8	66052749	66052750	mECT_eNonprimed
chr8	68194499	68194500	mECT_ePrimed
chr8	73400749	73400750	mECT_ePrimed
chr8	76298999	76299000	mECT_eNonprimed
chr8	77511749	77511750	mECT_ePrimed
chr8	78578249	78578250	mECT_ePrimed
chr8	79356249	79356250	mECT_ePrimed
chr8	79992999	79993000	mECT_ePrimed
chr8	80032749	80032750	mECT_ePrimed
chr8	84935249	84935250	mECT_ePrimed
chr8	89926499	89926500	mECT_eNonprimed
chr8	91798499	91798500	mECT_ePrimed
chr8	91812749	91812750	mECT_ePrimed
chr8	91996999	91997000	mECT_ePrimed
chr8	93917999	93918000	mECT_ePrimed
chr8	97105999	97106000	mECT_eNonprimed
chr8	102863249	102863250	mECT_eNonprimed
chr8	103087749	103087750	mECT_eNonprimed
chr8	103273249	103273250	mECT_eNonprimed
chr8	104213249	104213250	mECT_ePrimed
chr1	134215999	134216000	mECT_ePrimed
chr8	106317499	106317500	mECT_ePrimed
chr8	108450999	108451000	mECT_ePrimed
chr8	108788499	108788500	mECT_ePrimed
chr8	110383499	110383500	mECT_ePrimed
chr1	134910499	134910500	mECT_ePrimed
chr8	112257749	112257750	mECT_ePrimed
chr8	113782499	113782500	mECT_eNonprimed
chr8	115199249	115199250	mECT_ePrimed
chr8	120307499	120307500	mECT_ePrimed
chr8	123361249	123361250	mECT_ePrimed
chr8	125218249	125218250	mECT_ePrimed
chr1	136394999	136395000	mECT_ePrimed
chr8	128216249	128216250	mECT_eNonprimed
chr9	4210249	4210250	mECT_eNonprimed
chr9	4645999	4646000	mECT_eNonprimed
chr9	6188249	6188250	mECT_eNonprimed
chr9	11693499	11693500	mECT_ePrimed
chr9	24011249	24011250	mECT_eNonprimed
chr9	28752749	28752750	mECT_eNonprimed
chr9	28800249	28800250	mECT_ePrimed
chr9	32685749	32685750	mECT_ePrimed
chr1	137387499	137387500	mECT_ePrimed
chr9	35495749	35495750	mECT_ePrimed
chr9	37452249	37452250	mECT_ePrimed
chr9	37999249	37999250	mECT_eNonprimed
chr9	39557749	39557750	mECT_eNonprimed
chr9	40859249	40859250	mECT_ePrimed
chr9	44096749	44096750	mECT_ePrimed
chr9	46471249	46471250	mECT_ePrimed
chr9	47904999	47905000	mECT_ePrimed
chr9	48895999	48896000	mECT_ePrimed
chr9	50625499	50625500	mECT_eNonprimed
chr9	52278499	52278500	mECT_ePrimed
chr1	142093999	142094000	mECT_eNonprimed
chr9	61102499	61102500	mECT_ePrimed
chr9	64456249	64456250	mECT_ePrimed
chr9	64612499	64612500	mECT_ePrimed
chr9	64664499	64664500	mECT_ePrimed
chr9	66864249	66864250	mECT_eNonprimed
chr9	68617249	68617250	mECT_ePrimed
chr9	68686499	68686500	mECT_ePrimed
chr9	69372749	69372750	mECT_ePrimed
chr9	71975249	71975250	mECT_ePrimed
chr9	74118249	74118250	mECT_eNonprimed
chr9	74960999	74961000	mECT_ePrimed
chr9	75261249	75261250	mECT_ePrimed
chr9	76038749	76038750	mECT_eNonprimed
chr9	77525749	77525750	mECT_ePrimed
chr9	77776999	77777000	mECT_ePrimed
chr9	80941249	80941250	mECT_eNonprimed
chr1	146523999	146524000	mECT_eNonprimed
chr9	90903749	90903750	mECT_eNonprimed
chr9	96837749	96837750	mECT_ePrimed
chr9	98935749	98935750	mECT_ePrimed
chr1	147084999	147085000	mECT_eNonprimed
chr9	99872999	99873000	mECT_ePrimed
chr9	101718249	101718250	mECT_eNonprimed
chr9	102249499	102249500	mECT_ePrimed
chr9	103595249	103595250	mECT_eNonprimed
chr9	105553999	105554000	mECT_ePrimed
chr9	110323249	110323250	mECT_ePrimed
chr9	111917249	111917250	mECT_ePrimed
chr9	112174499	112174500	mECT_ePrimed
chr9	117291749	117291750	mECT_eNonprimed
chr9	117512249	117512250	mECT_ePrimed
chr9	119095749	119095750	mECT_ePrimed
chr9	121149499	121149500	mECT_ePrimed
chr9	124249249	124249250	mECT_eNonprimed
chr1	152536999	152537000	mECT_ePrimed
chr10	10461999	10462000	mECT_eNonprimed
chr10	15541749	15541750	mECT_eNonprimed
chr10	16033249	16033250	mECT_eNonprimed
chr10	18344499	18344500	mECT_ePrimed
chr10	19329499	19329500	mECT_ePrimed
chr10	22461499	22461500	mECT_eNonprimed
chr10	23978249	23978250	mECT_ePrimed
chr10	26327999	26328000	mECT_ePrimed
chr10	26889749	26889750	mECT_eNonprimed
chr10	27971749	27971750	mECT_ePrimed
chr10	29099749	29099750	mECT_eNonprimed
chr10	31416999	31417000	mECT_eNonprimed
chr10	32291249	32291250	mECT_eNonprimed
chr10	34869749	34869750	mECT_eNonprimed
chr10	36753749	36753750	mECT_eNonprimed
chr10	37715999	37716000	mECT_eNonprimed
chr10	39787249	39787250	mECT_ePrimed
chr10	40010499	40010500	mECT_ePrimed
chr10	41881249	41881250	mECT_ePrimed
chr10	43002749	43002750	mECT_ePrimed
chr1	154723749	154723750	mECT_ePrimed
chr10	43993249	43993250	mECT_ePrimed
chr10	45146999	45147000	mECT_ePrimed
chr10	51859249	51859250	mECT_eNonprimed
chr10	52704999	52705000	mECT_ePrimed
chr1	155880999	155881000	mECT_eNonprimed
chr10	57708499	57708500	mECT_eNonprimed
chr10	60115749	60115750	mECT_ePrimed
chr10	60117749	60117750	mECT_ePrimed
chr10	63348249	63348250	mECT_ePrimed
chr10	68208999	68209000	mECT_eNonprimed
chr1	157086749	157086750	mECT_ePrimed
chr10	82909749	82909750	mECT_ePrimed
chr10	83020249	83020250	mECT_ePrimed
chr10	83819249	83819250	mECT_ePrimed
chr10	84759499	84759500	mECT_ePrimed
chr10	84793499	84793500	mECT_ePrimed
chr1	158465499	158465500	mECT_eNonprimed
chr10	89481749	89481750	mECT_ePrimed
chr1	158547999	158548000	mECT_eNonprimed
chr10	90709499	90709500	mECT_ePrimed
chr10	90864249	90864250	mECT_ePrimed
chr10	92112999	92113000	mECT_eNonprimed
chr10	94173249	94173250	mECT_ePrimed
chr10	98399999	98400000	mECT_eNonprimed
chr10	98749499	98749500	mECT_ePrimed
chr10	99469249	99469250	mECT_ePrimed
chr10	101167249	101167250	mECT_ePrimed
chr10	105483999	105484000	mECT_eNonprimed
chr10	107610499	107610500	mECT_eNonprimed
chr10	109011749	109011750	mECT_ePrimed
chr1	159650499	159650500	mECT_ePrimed
chr10	116802749	116802750	mECT_ePrimed
chr10	117441749	117441750	mECT_ePrimed
chr10	118666249	118666250	mECT_eNonprimed
chr10	119534749	119534750	mECT_ePrimed
chr10	120461999	120462000	mECT_ePrimed
chr10	122884499	122884500	mECT_ePrimed
chr10	123559749	123559750	mECT_eNonprimed
chr10	123839999	123840000	mECT_eNonprimed
chr10	126680499	126680500	mECT_ePrimed
chr1	165679749	165679750	mECT_ePrimed
chr1	165814249	165814250	mECT_ePrimed
chr1	165948249	165948250	mECT_ePrimed
chr11	10511249	10511250	mECT_ePrimed
chr11	11636999	11637000	mECT_eNonprimed
chr11	17352499	17352500	mECT_ePrimed
chr11	18371249	18371250	mECT_ePrimed
chr1	167082749	167082750	mECT_eNonprimed
chr11	23163999	23164000	mECT_ePrimed
chr11	26513499	26513500	mECT_ePrimed
chr11	26773499	26773500	mECT_eNonprimed
chr11	27264749	27264750	mECT_eNonprimed
chr11	34411499	34411500	mECT_ePrimed
chr11	34681999	34682000	mECT_eNonprimed
chr11	35864999	35865000	mECT_ePrimed
chr1	168269249	168269250	mECT_ePrimed
chr11	38121249	38121250	mECT_ePrimed
chr11	39411749	39411750	mECT_eNonprimed
chr11	42562999	42563000	mECT_eNonprimed
chr11	45795499	45795500	mECT_ePrimed
chr1	170448999	170449000	mECT_eNonprimed
chr11	50457499	50457500	mECT_ePrimed
chr11	54162999	54163000	mECT_ePrimed
chr11	56709499	56709500	mECT_eNonprimed
chr11	56798999	56799000	mECT_eNonprimed
chr11	62675749	62675750	mECT_ePrimed
chr11	66267249	66267250	mECT_eNonprimed
chr11	66276499	66276500	mECT_eNonprimed
chr11	68113999	68114000	mECT_ePrimed
chr11	69521249	69521250	mECT_ePrimed
chr11	70809249	70809250	mECT_ePrimed
chr11	71763749	71763750	mECT_ePrimed
chr11	72176749	72176750	mECT_ePrimed
chr11	80518749	80518750	mECT_ePrimed
chr11	80958249	80958250	mECT_ePrimed
chr11	81133999	81134000	mECT_ePrimed
chr11	81461999	81462000	mECT_eNonprimed
chr1	175410749	175410750	mECT_eNonprimed
chr11	85926499	85926500	mECT_ePrimed
chr11	91206999	91207000	mECT_ePrimed
chr11	92135249	92135250	mECT_eNonprimed
chr11	92212499	92212500	mECT_eNonprimed
chr11	92530999	92531000	mECT_eNonprimed
chr11	93023499	93023500	mECT_eNonprimed
chr11	93404249	93404250	mECT_eNonprimed
chr11	94468999	94469000	mECT_ePrimed
chr11	109221249	109221250	mECT_eNonprimed
chr11	110774249	110774250	mECT_eNonprimed
chr11	111296499	111296500	mECT_ePrimed
chr11	112197999	112198000	mECT_ePrimed
chr1	178200999	178201000	mECT_eNonprimed
chr11	112870749	112870750	mECT_ePrimed
chr11	117394999	117395000	mECT_ePrimed
chr11	117617749	117617750	mECT_ePrimed
chr11	118881999	118882000	mECT_ePrimed
chr11	119558499	119558500	mECT_ePrimed
chr11	121641749	121641750	mECT_ePrimed
chr12	5764499	5764500	mECT_eNonprimed
chr12	9279999	9280000	mECT_eNonprimed
chr12	11129749	11129750	mECT_ePrimed
chr12	11994749	11994750	mECT_eNonprimed
chr12	12010499	12010500	mECT_eNonprimed
chr12	12693999	12694000	mECT_ePrimed
chr12	15566499	15566500	mECT_eNonprimed
chr1	180407499	180407500	mECT_ePrimed
chr12	28323999	28324000	mECT_eNonprimed
chr12	29357249	29357250	mECT_ePrimed
chr12	33183249	33183250	mECT_ePrimed
chr12	33553749	33553750	mECT_ePrimed
chr12	33712999	33713000	mECT_eNonprimed
chr12	36664999	36665000	mECT_eNonprimed
chr12	39028749	39028750	mECT_eNonprimed
chr12	43445249	43445250	mECT_eNonprimed
chr12	44338499	44338500	mECT_eNonprimed
chr12	44425499	44425500	mECT_eNonprimed
chr12	44552749	44552750	mECT_ePrimed
chr12	49649249	49649250	mECT_eNonprimed
chr12	51534749	51534750	mECT_ePrimed
chr12	52723499	52723500	mECT_eNonprimed
chr12	53247749	53247750	mECT_ePrimed
chr12	56661499	56661500	mECT_eNonprimed
chr12	71517249	71517250	mECT_eNonprimed
chr12	74850749	74850750	mECT_eNonprimed
chr12	75874249	75874250	mECT_ePrimed
chr12	77852749	77852750	mECT_eNonprimed
chr12	78777999	78778000	mECT_ePrimed
chr12	79759999	79760000	mECT_ePrimed
chr12	86091249	86091250	mECT_ePrimed
chr12	88606499	88606500	mECT_ePrimed
chr12	88868749	88868750	mECT_eNonprimed
chr12	88910999	88911000	mECT_ePrimed
chr12	90571499	90571500	mECT_eNonprimed
chr12	94247749	94247750	mECT_eNonprimed
chr12	98107249	98107250	mECT_eNonprimed
chr12	98303249	98303250	mECT_ePrimed
chr12	99220999	99221000	mECT_ePrimed
chr1	19699749	19699750	mECT_eNonprimed
chr12	99640499	99640500	mECT_ePrimed
chr12	100692249	100692250	mECT_ePrimed
chr12	104279999	104280000	mECT_eNonprimed
chr1	186564499	186564500	mECT_ePrimed
chr12	112013499	112013500	mECT_ePrimed
chr12	112171249	112171250	mECT_ePrimed
chr12	117054749	117054750	mECT_ePrimed
chr12	117345249	117345250	mECT_ePrimed
chr12	118564749	118564750	mECT_ePrimed
chr13	4047999	4048000	mECT_eNonprimed
chr13	9299999	9300000	mECT_ePrimed
chr13	11951499	11951500	mECT_eNonprimed
chr13	11979249	11979250	mECT_ePrimed
chr13	15282999	15283000	mECT_eNonprimed
chr13	15867749	15867750	mECT_eNonprimed
chr13	15902249	15902250	mECT_eNonprimed
chr13	22414499	22414500	mECT_eNonprimed
chr1	19927999	19928000	mECT_eNonprimed
chr1	190527749	190527750	mECT_eNonprimed
chr13	25342499	25342500	mECT_ePrimed
chr13	25452249	25452250	mECT_ePrimed
chr13	28264749	28264750	mECT_eNonprimed
chr13	29080999	29081000	mECT_eNonprimed
chr1	190752249	190752250	mECT_ePrimed
chr1	190830249	190830250	mECT_eNonprimed
chr13	38642249	38642250	mECT_eNonprimed
chr13	40744249	40744250	mECT_ePrimed
chr13	42608999	42609000	mECT_ePrimed
chr13	42929499	42929500	mECT_eNonprimed
chr13	43582999	43583000	mECT_ePrimed
chr1	192779249	192779250	mECT_ePrimed
chr13	44100999	44101000	mECT_ePrimed
chr13	44363249	44363250	mECT_ePrimed
chr13	54892249	54892250	mECT_ePrimed
chr13	57667249	57667250	mECT_eNonprimed
chr13	58730499	58730500	mECT_ePrimed
chr13	71248749	71248750	mECT_eNonprimed
chr13	71521999	71522000	mECT_eNonprimed
chr13	73034499	73034500	mECT_eNonprimed
chr2	4098999	4099000	mECT_eNonprimed
chr13	74787999	74788000	mECT_eNonprimed
chr13	78629499	78629500	mECT_eNonprimed
chr2	4817499	4817500	mECT_ePrimed
chr13	82903749	82903750	mECT_eNonprimed
chr13	89780249	89780250	mECT_ePrimed
chr13	92703999	92704000	mECT_ePrimed
chr13	95691249	95691250	mECT_eNonprimed
chr13	98060249	98060250	mECT_eNonprimed
chr13	98184999	98185000	mECT_ePrimed
chr13	101923999	101924000	mECT_eNonprimed
chr13	102915749	102915750	mECT_ePrimed
chr13	103067999	103068000	mECT_eNonprimed
chr2	6827749	6827750	mECT_ePrimed
chr13	108842249	108842250	mECT_eNonprimed
chr13	109057999	109058000	mECT_eNonprimed
chr2	7089499	7089500	mECT_eNonprimed
chr13	115476749	115476750	mECT_eNonprimed
chr13	118068249	118068250	mECT_eNonprimed
chr14	9399999	9400000	mECT_eNonprimed
chr14	10022499	10022500	mECT_eNonprimed
chr14	11721999	11722000	mECT_ePrimed
chr14	11764499	11764500	mECT_ePrimed
chr14	12389249	12389250	mECT_ePrimed
chr14	14990999	14991000	mECT_eNonprimed
chr14	17082999	17083000	mECT_eNonprimed
chr14	17786749	17786750	mECT_ePrimed
chr14	18438999	18439000	mECT_eNonprimed
chr14	19962249	19962250	mECT_ePrimed
chr14	20048749	20048750	mECT_ePrimed
chr14	20766249	20766250	mECT_ePrimed
chr14	23316999	23317000	mECT_eNonprimed
chr14	23335999	23336000	mECT_eNonprimed
chr14	23602999	23603000	mECT_eNonprimed
chr14	24036249	24036250	mECT_ePrimed
chr14	26910999	26911000	mECT_ePrimed
chr14	27734499	27734500	mECT_ePrimed
chr2	9936749	9936750	mECT_ePrimed
chr14	30234249	30234250	mECT_eNonprimed
chr2	10276249	10276250	mECT_ePrimed
chr14	35475249	35475250	mECT_eNonprimed
chr14	37477749	37477750	mECT_eNonprimed
chr14	38131249	38131250	mECT_eNonprimed
chr14	44850999	44851000	mECT_ePrimed
chr2	10334999	10335000	mECT_ePrimed
chr14	47805749	47805750	mECT_ePrimed
chr14	49441999	49442000	mECT_eNonprimed
chr14	54265499	54265500	mECT_ePrimed
chr2	12955499	12955500	mECT_ePrimed
chr14	58500249	58500250	mECT_ePrimed
chr14	59044999	59045000	mECT_eNonprimed
chr14	59452499	59452500	mECT_eNonprimed
chr14	60501749	60501750	mECT_eNonprimed
chr14	60554499	60554500	mECT_ePrimed
chr14	62470749	62470750	mECT_eNonprimed
chr14	62798499	62798500	mECT_ePrimed
chr2	14665749	14665750	mECT_ePrimed
chr14	64983749	64983750	mECT_ePrimed
chr14	66379249	66379250	mECT_ePrimed
chr2	15013999	15014000	mECT_ePrimed
chr14	71603749	71603750	mECT_eNonprimed
chr14	79308749	79308750	mECT_ePrimed
chr14	79857999	79858000	mECT_eNonprimed
chr14	80268249	80268250	mECT_eNonprimed
chr14	84706749	84706750	mECT_eNonprimed
chr14	85095749	85095750	mECT_eNonprimed
chr14	85977999	85978000	mECT_eNonprimed
chr14	86586249	86586250	mECT_eNonprimed
chr14	86713499	86713500	mECT_eNonprimed
chr14	86788749	86788750	mECT_ePrimed
chr14	87328249	87328250	mECT_eNonprimed
chr14	87567749	87567750	mECT_ePrimed
chr14	96518249	96518250	mECT_ePrimed
chr14	99142499	99142500	mECT_ePrimed
chr14	100156999	100157000	mECT_eNonprimed
chr14	100477249	100477250	mECT_ePrimed
chr14	100880499	100880500	mECT_eNonprimed
chr14	100941249	100941250	mECT_eNonprimed
chr14	101516999	101517000	mECT_ePrimed
chr14	107275249	107275250	mECT_eNonprimed
chr14	112365499	112365500	mECT_eNonprimed
chr14	113777249	113777250	mECT_eNonprimed
chr14	121723249	121723250	mECT_ePrimed
chr14	123139499	123139500	mECT_eNonprimed
chr14	123256749	123256750	mECT_eNonprimed
chr14	123513999	123514000	mECT_eNonprimed
chr14	123616749	123616750	mECT_eNonprimed
chr15	8777999	8778000	mECT_eNonprimed
chr15	15027249	15027250	mECT_eNonprimed
chr15	15767249	15767250	mECT_eNonprimed
chr15	19081749	19081750	mECT_eNonprimed
chr15	29731999	29732000	mECT_eNonprimed
chr15	31519499	31519500	mECT_ePrimed
chr15	32733999	32734000	mECT_eNonprimed
chr1	24492999	24493000	mECT_eNonprimed
chr15	35460499	35460500	mECT_ePrimed
chr15	37324499	37324500	mECT_ePrimed
chr15	37627999	37628000	mECT_ePrimed
chr15	42608249	42608250	mECT_eNonprimed
chr2	20748749	20748750	mECT_ePrimed
chr15	60691999	60692000	mECT_eNonprimed
chr15	64826999	64827000	mECT_eNonprimed
chr15	67336499	67336500	mECT_eNonprimed
chr15	68758499	68758500	mECT_eNonprimed
chr15	69275999	69276000	mECT_eNonprimed
chr15	69364749	69364750	mECT_eNonprimed
chr15	70924249	70924250	mECT_ePrimed
chr15	71554999	71555000	mECT_ePrimed
chr15	71703499	71703500	mECT_eNonprimed
chr15	76952749	76952750	mECT_ePrimed
chr15	78770749	78770750	mECT_ePrimed
chr15	88183249	88183250	mECT_eNonprimed
chr15	89152749	89152750	mECT_ePrimed
chr15	91971999	91972000	mECT_ePrimed
chr15	94855999	94856000	mECT_ePrimed
chr15	101191999	101192000	mECT_ePrimed
chr16	6415249	6415250	mECT_ePrimed
chr16	6885499	6885500	mECT_ePrimed
chr16	25275249	25275250	mECT_eNonprimed
chr16	25865249	25865250	mECT_ePrimed
chr16	26282749	26282750	mECT_eNonprimed
chr16	26962249	26962250	mECT_ePrimed
chr16	27031499	27031500	mECT_eNonprimed
chr16	29571249	29571250	mECT_eNonprimed
chr2	27496749	27496750	mECT_eNonprimed
chr16	31534749	31534750	mECT_ePrimed
chr16	43506499	43506500	mECT_ePrimed
chr16	54683249	54683250	mECT_eNonprimed
chr16	54805749	54805750	mECT_eNonprimed
chr16	54857499	54857500	mECT_eNonprimed
chr16	58155499	58155500	mECT_eNonprimed
chr16	67611249	67611250	mECT_eNonprimed
chr16	70147999	70148000	mECT_eNonprimed
chr16	72771499	72771500	mECT_eNonprimed
chr16	72829249	72829250	mECT_eNonprimed
chr16	72836249	72836250	mECT_eNonprimed
chr16	74456249	74456250	mECT_eNonprimed
chr16	75065749	75065750	mECT_eNonprimed
chr16	75437499	75437500	mECT_eNonprimed
chr16	78827999	78828000	mECT_ePrimed
chr16	79255999	79256000	mECT_eNonprimed
chr16	84227499	84227500	mECT_eNonprimed
chr16	88429749	88429750	mECT_eNonprimed
chr16	91256249	91256250	mECT_eNonprimed
chr16	94154999	94155000	mECT_ePrimed
chr16	94179749	94179750	mECT_ePrimed
chr16	96869499	96869500	mECT_eNonprimed
chr17	5007249	5007250	mECT_ePrimed
chr17	5014499	5014500	mECT_ePrimed
chr17	25404749	25404750	mECT_ePrimed
chr17	29896499	29896500	mECT_ePrimed
chr17	32741249	32741250	mECT_ePrimed
chr17	36820999	36821000	mECT_eNonprimed
chr17	37824249	37824250	mECT_eNonprimed
chr17	40877499	40877500	mECT_ePrimed
chr17	44767499	44767500	mECT_eNonprimed
chr17	44848749	44848750	mECT_eNonprimed
chr17	48275749	48275750	mECT_ePrimed
chr17	49121499	49121500	mECT_eNonprimed
chr17	49603249	49603250	mECT_eNonprimed
chr17	51526499	51526500	mECT_eNonprimed
chr17	54342249	54342250	mECT_eNonprimed
chr17	55717499	55717500	mECT_eNonprimed
chr17	62701249	62701250	mECT_eNonprimed
chr17	62728749	62728750	mECT_eNonprimed
chr17	65366249	65366250	mECT_eNonprimed
chr2	33543499	33543500	mECT_ePrimed
chr17	67226999	67227000	mECT_eNonprimed
chr17	68720999	68721000	mECT_eNonprimed
chr2	33605249	33605250	mECT_ePrimed
chr17	70080499	70080500	mECT_eNonprimed
chr17	72286249	72286250	mECT_eNonprimed
chr17	75206499	75206500	mECT_eNonprimed
chr17	75751249	75751250	mECT_eNonprimed
chr17	78726749	78726750	mECT_ePrimed
chr17	82400749	82400750	mECT_eNonprimed
chr17	83370499	83370500	mECT_eNonprimed
chr17	84715499	84715500	mECT_ePrimed
chr17	85458499	85458500	mECT_ePrimed
chr17	87361499	87361500	mECT_ePrimed
chr17	87871999	87872000	mECT_ePrimed
chr17	94269499	94269500	mECT_eNonprimed
chr18	6907499	6907500	mECT_ePrimed
chr18	11854999	11855000	mECT_ePrimed
chr18	11899999	11900000	mECT_ePrimed
chr1	25178999	25179000	mECT_ePrimed
chr18	15401749	15401750	mECT_eNonprimed
chr18	16713749	16713750	mECT_ePrimed
chr2	35766749	35766750	mECT_ePrimed
chr18	21586249	21586250	mECT_ePrimed
chr18	28504749	28504750	mECT_ePrimed
chr18	28522749	28522750	mECT_ePrimed
chr18	31352999	31353000	mECT_eNonprimed
chr18	35482749	35482750	mECT_ePrimed
chr2	38238999	38239000	mECT_eNonprimed
chr18	42693499	42693500	mECT_eNonprimed
chr18	44858999	44859000	mECT_eNonprimed
chr18	44947249	44947250	mECT_eNonprimed
chr18	52671249	52671250	mECT_eNonprimed
chr18	52909749	52909750	mECT_ePrimed
chr18	53993999	53994000	mECT_eNonprimed
chr18	54747999	54748000	mECT_eNonprimed
chr18	55446749	55446750	mECT_ePrimed
chr18	55490999	55491000	mECT_eNonprimed
chr18	55519999	55520000	mECT_eNonprimed
chr18	60909499	60909500	mECT_ePrimed
chr18	64782499	64782500	mECT_eNonprimed
chr18	68794749	68794750	mECT_ePrimed
chr18	69139249	69139250	mECT_ePrimed
chr18	72230999	72231000	mECT_eNonprimed
chr18	72949249	72949250	mECT_eNonprimed
chr18	73294499	73294500	mECT_eNonprimed
chr2	40479749	40479750	mECT_eNonprimed
chr18	75724249	75724250	mECT_ePrimed
chr18	82496999	82497000	mECT_ePrimed
chr18	84036749	84036750	mECT_ePrimed
chr18	84371749	84371750	mECT_ePrimed
chr18	85328499	85328500	mECT_eNonprimed
chr18	85430499	85430500	mECT_eNonprimed
chr18	86488749	86488750	mECT_eNonprimed
chr2	41131499	41131500	mECT_eNonprimed
chr18	88785499	88785500	mECT_eNonprimed
chr19	6463999	6464000	mECT_ePrimed
chr19	6502499	6502500	mECT_ePrimed
chr2	41471749	41471750	mECT_eNonprimed
chr19	10464249	10464250	mECT_ePrimed
chr19	22303749	22303750	mECT_ePrimed
chr19	22733249	22733250	mECT_eNonprimed
chr19	23948249	23948250	mECT_ePrimed
chr19	26733249	26733250	mECT_ePrimed
chr19	27989999	27990000	mECT_eNonprimed
chr19	28107499	28107500	mECT_ePrimed
chr19	28759249	28759250	mECT_ePrimed
chr19	29470999	29471000	mECT_ePrimed
chr19	34561249	34561250	mECT_eNonprimed
chr19	37238749	37238750	mECT_ePrimed
chr2	45024999	45025000	mECT_ePrimed
chr19	41164499	41164500	mECT_ePrimed
chr19	42409499	42409500	mECT_ePrimed
chr19	45814249	45814250	mECT_ePrimed
chr19	48067499	48067500	mECT_eNonprimed
chr19	48548499	48548500	mECT_eNonprimed
chr19	49242749	49242750	mECT_ePrimed
chr19	49319499	49319500	mECT_eNonprimed
chr19	49805999	49806000	mECT_eNonprimed
chr19	51722499	51722500	mECT_eNonprimed
chr2	45484999	45485000	mECT_eNonprimed
chr19	57287249	57287250	mECT_eNonprimed
chr19	57443249	57443250	mECT_eNonprimed
chr2	45556749	45556750	mECT_eNonprimed
chrX	5918249	5918250	mECT_eNonprimed
chrX	7198249	7198250	mECT_eNonprimed
chrX	11631499	11631500	mECT_ePrimed
chrX	13757999	13758000	mECT_eNonprimed
chr2	48445999	48446000	mECT_ePrimed
chrX	23248999	23249000	mECT_eNonprimed
chrX	41627749	41627750	mECT_eNonprimed
chrX	43033499	43033500	mECT_eNonprimed
chrX	49780749	49780750	mECT_eNonprimed
chrX	52020749	52020750	mECT_eNonprimed
chrX	52564999	52565000	mECT_eNonprimed
chrX	52609749	52609750	mECT_eNonprimed
chrX	72634749	72634750	mECT_eNonprimed
chrX	87886749	87886750	mECT_eNonprimed
chrX	96519749	96519750	mECT_eNonprimed
chrX	101993999	101994000	mECT_ePrimed
chrX	103511749	103511750	mECT_eNonprimed
chrX	109122249	109122250	mECT_eNonprimed
chrX	116804749	116804750	mECT_eNonprimed
chrX	133911999	133912000	mECT_eNonprimed
chrX	141945499	141945500	mECT_eNonprimed
chrX	142185749	142185750	mECT_eNonprimed
chr2	50569499	50569500	mECT_eNonprimed
chrX	161848999	161849000	mECT_eNonprimed
chr2	50980499	50980500	mECT_ePrimed
chrX	169844249	169844250	mECT_eNonprimed
chrX	169899249	169899250	mECT_eNonprimed
chrX	169935499	169935500	mECT_eNonprimed
chr2	52593249	52593250	mECT_ePrimed
chr2	52700749	52700750	mECT_ePrimed
chr2	55592499	55592500	mECT_eNonprimed
chr2	56127749	56127750	mECT_eNonprimed
chr2	56591499	56591500	mECT_eNonprimed
chr2	59602999	59603000	mECT_ePrimed
chr2	61561249	61561250	mECT_eNonprimed
chr2	62048249	62048250	mECT_ePrimed
chr2	65274249	65274250	mECT_eNonprimed
chr2	65910249	65910250	mECT_ePrimed
chr2	67488749	67488750	mECT_eNonprimed
chr1	32829749	32829750	mECT_eNonprimed
chr2	69418999	69419000	mECT_ePrimed
chr2	71964249	71964250	mECT_eNonprimed
chr2	72529749	72529750	mECT_ePrimed
chr2	72881749	72881750	mECT_eNonprimed
chr2	72935999	72936000	mECT_ePrimed
chr2	74165499	74165500	mECT_eNonprimed
chr2	74291999	74292000	mECT_eNonprimed
chr2	74965749	74965750	mECT_ePrimed
chr2	76817999	76818000	mECT_ePrimed
chr2	78649499	78649500	mECT_eNonprimed
chr2	79126499	79126500	mECT_eNonprimed
chr2	79666999	79667000	mECT_eNonprimed
chr2	80126999	80127000	mECT_ePrimed
chr2	81192749	81192750	mECT_eNonprimed
chr2	82212249	82212250	mECT_eNonprimed
chr2	85313749	85313750	mECT_eNonprimed
chr2	87246749	87246750	mECT_eNonprimed
chr1	35697999	35698000	mECT_ePrimed
chr2	94590249	94590250	mECT_ePrimed
chr2	97543749	97543750	mECT_eNonprimed
chr2	102003249	102003250	mECT_ePrimed
chr2	102244749	102244750	mECT_eNonprimed
chr2	102258499	102258500	mECT_ePrimed
chr2	102587749	102587750	mECT_ePrimed
chr2	104394999	104395000	mECT_ePrimed
chr2	106856749	106856750	mECT_ePrimed
chr2	115493249	115493250	mECT_eNonprimed
chr2	115538499	115538500	mECT_ePrimed
chr2	115605999	115606000	mECT_ePrimed
chr2	116766999	116767000	mECT_eNonprimed
chr2	117218249	117218250	mECT_ePrimed
chr2	118160999	118161000	mECT_eNonprimed
chr2	124955749	124955750	mECT_ePrimed
chr2	125160249	125160250	mECT_ePrimed
chr2	126015749	126015750	mECT_ePrimed
chr2	133596499	133596500	mECT_eNonprimed
chr2	134656749	134656750	mECT_eNonprimed
chr2	134942999	134943000	mECT_eNonprimed
chr2	136108499	136108500	mECT_ePrimed
chr2	136119499	136119500	mECT_eNonprimed
chr2	136124749	136124750	mECT_eNonprimed
chr2	138446499	138446500	mECT_eNonprimed
chr2	138515499	138515500	mECT_eNonprimed
chr1	38210999	38211000	mECT_ePrimed
chr2	140538749	140538750	mECT_eNonprimed
chr2	140676999	140677000	mECT_ePrimed
chr2	141057249	141057250	mECT_eNonprimed
chr2	141455749	141455750	mECT_eNonprimed
chr2	142589749	142589750	mECT_ePrimed
chr2	143540999	143541000	mECT_eNonprimed
chr2	144063749	144063750	mECT_ePrimed
chr1	38433249	38433250	mECT_eNonprimed
chr2	149741999	149742000	mECT_eNonprimed
chr2	149753249	149753250	mECT_eNonprimed
chr2	151775749	151775750	mECT_ePrimed
chr2	153140249	153140250	mECT_ePrimed
chr1	38443499	38443500	mECT_eNonprimed
chr2	157900249	157900250	mECT_ePrimed
chr2	163290499	163290500	mECT_ePrimed
chr1	39005999	39006000	mECT_ePrimed
chr2	166316249	166316250	mECT_ePrimed
chr2	166489499	166489500	mECT_ePrimed
chr2	167530249	167530250	mECT_ePrimed
chr2	171521999	171522000	mECT_eNonprimed
chr2	172179749	172179750	mECT_ePrimed
chr3	3748749	3748750	mECT_eNonprimed
chr3	5836499	5836500	mECT_eNonprimed
chr1	42391999	42392000	mECT_eNonprimed
chr3	12490999	12491000	mECT_eNonprimed
chr3	14001749	14001750	mECT_eNonprimed
chr3	17590249	17590250	mECT_eNonprimed
chr3	17790499	17790500	mECT_ePrimed
chr3	20376999	20377000	mECT_eNonprimed
chr3	24605499	24605500	mECT_eNonprimed
chr1	43396499	43396500	mECT_ePrimed
chr3	32067249	32067250	mECT_ePrimed
chr3	32951249	32951250	mECT_ePrimed
chr3	34550999	34551000	mECT_ePrimed
chr3	35102999	35103000	mECT_ePrimed
chr3	35242749	35242750	mECT_ePrimed
chr3	36223749	36223750	mECT_ePrimed
chr3	36835249	36835250	mECT_eNonprimed
chr3	36872499	36872500	mECT_eNonprimed
chr3	39334999	39335000	mECT_ePrimed
chr3	41017749	41017750	mECT_ePrimed
chr3	42572999	42573000	mECT_eNonprimed
chr1	44721499	44721500	mECT_eNonprimed
chr3	53593999	53594000	mECT_ePrimed
chr3	53644749	53644750	mECT_eNonprimed
chr1	46152999	46153000	mECT_eNonprimed
chr3	55096749	55096750	mECT_ePrimed
chr3	56097249	56097250	mECT_eNonprimed
chr1	47932999	47933000	mECT_eNonprimed
chr3	66735749	66735750	mECT_eNonprimed
chr3	66970499	66970500	mECT_ePrimed
chr3	66992749	66992750	mECT_eNonprimed
chr3	68069749	68069750	mECT_eNonprimed
chr1	50990999	50991000	mECT_eNonprimed
chr3	69441249	69441250	mECT_eNonprimed
chr3	74632249	74632250	mECT_eNonprimed
chr3	79417249	79417250	mECT_ePrimed
chr3	79434749	79434750	mECT_ePrimed
chr1	51273999	51274000	mECT_ePrimed
chr3	86572249	86572250	mECT_eNonprimed
chr3	86612999	86613000	mECT_eNonprimed
chr3	92694749	92694750	mECT_ePrimed
chr3	100463249	100463250	mECT_ePrimed
chr3	100548249	100548250	mECT_ePrimed
chr3	105330999	105331000	mECT_ePrimed
chr3	105812249	105812250	mECT_ePrimed
chr3	107681499	107681500	mECT_ePrimed
chr3	109741249	109741250	mECT_eNonprimed
chr3	114142749	114142750	mECT_eNonprimed
chr3	116961499	116961500	mECT_ePrimed
chr3	119797749	119797750	mECT_eNonprimed
chr3	119997249	119997250	mECT_eNonprimed
chr3	122085749	122085750	mECT_ePrimed
chr3	125887749	125887750	mECT_eNonprimed
chr3	128412249	128412250	mECT_eNonprimed
chr3	129373499	129373500	mECT_eNonprimed
chr3	134137249	134137250	mECT_eNonprimed
chr3	140050749	140050750	mECT_eNonprimed
chr3	141529999	141530000	mECT_eNonprimed
chr3	146693499	146693500	mECT_ePrimed
chr3	148538249	148538250	mECT_eNonprimed
chr3	148854499	148854500	mECT_eNonprimed
chr3	148943999	148944000	mECT_eNonprimed
chr3	149356999	149357000	mECT_eNonprimed
chr3	150627749	150627750	mECT_eNonprimed
chr3	150852499	150852500	mECT_eNonprimed
chr3	154816999	154817000	mECT_ePrimed
chr3	156119999	156120000	mECT_eNonprimed
chr1	58570749	58570750	mECT_ePrimed
chr3	157108749	157108750	mECT_eNonprimed
chr4	8788999	8789000	mECT_ePrimed
chr4	11915249	11915250	mECT_ePrimed
chr4	13472499	13472500	mECT_eNonprimed
chr4	14509749	14509750	mECT_ePrimed
chr4	18083999	18084000	mECT_eNonprimed
chr4	23235249	23235250	mECT_eNonprimed
chr4	23613249	23613250	mECT_ePrimed
chr1	6152999	6153000	mECT_eNonprimed
chr4	27987999	27988000	mECT_eNonprimed
chr4	28579499	28579500	mECT_eNonprimed
chr4	32074749	32074750	mECT_ePrimed
chr4	32570749	32570750	mECT_ePrimed
chr4	35204999	35205000	mECT_ePrimed
chr4	37559999	37560000	mECT_eNonprimed
chr4	42899249	42899250	mECT_ePrimed
chr4	47450249	47450250	mECT_ePrimed
chr4	48598499	48598500	mECT_ePrimed
chr4	49251499	49251500	mECT_eNonprimed
chr1	62927499	62927500	mECT_ePrimed
chr4	59382249	59382250	mECT_ePrimed
chr4	61841249	61841250	mECT_eNonprimed
chr4	66728499	66728500	mECT_ePrimed
chr4	68110249	68110250	mECT_eNonprimed
chr4	68949999	68950000	mECT_eNonprimed
chr4	71191249	71191250	mECT_eNonprimed
chr4	75588749	75588750	mECT_eNonprimed
chr4	75856249	75856250	mECT_eNonprimed
chr1	63530499	63530500	mECT_eNonprimed
chr4	76136249	76136250	mECT_eNonprimed
chr4	77105749	77105750	mECT_eNonprimed
chr4	78926999	78927000	mECT_eNonprimed
chr4	80202249	80202250	mECT_eNonprimed
chr4	81276749	81276750	mECT_eNonprimed
chr1	64067249	64067250	mECT_eNonprimed
chr4	82543249	82543250	mECT_ePrimed
chr4	85233499	85233500	mECT_ePrimed
chr9	48696749	48696750	mEND_eNonprimed
chr9	48782749	48782750	mEND_ePrimed
chr9	48818999	48819000	mEND_eNonprimed
chr9	51995249	51995250	mEND_eNonprimed
chr9	53356749	53356750	mEND_ePrimed
chr9	53377499	53377500	mEND_ePrimed
chr9	54702249	54702250	mEND_eNonprimed
chr9	55424749	55424750	mEND_ePrimed
chr9	57205499	57205500	mEND_eNonprimed
chr9	64644749	64644750	mEND_ePrimed
chr9	66110749	66110750	mEND_ePrimed
chr9	66699249	66699250	mEND_eNonprimed
chr9	68825249	68825250	mEND_eNonprimed
chr9	77404249	77404250	mEND_eNonprimed
chr9	77782249	77782250	mEND_ePrimed
chr9	79785499	79785500	mEND_eNonprimed
chr9	80813999	80814000	mEND_eNonprimed
chr9	83588249	83588250	mEND_eNonprimed
chr9	85372249	85372250	mEND_eNonprimed
chr9	85649749	85649750	mEND_eNonprimed
chr9	85769749	85769750	mEND_ePrimed
chr9	86448749	86448750	mEND_ePrimed
chr9	87198749	87198750	mEND_eNonprimed
chr9	90048499	90048500	mEND_eNonprimed
chr9	96958499	96958500	mEND_ePrimed
chr1	136229249	136229250	mEND_ePrimed
chr9	98352999	98353000	mEND_eNonprimed
chr9	102601499	102601500	mEND_ePrimed
chr9	103167749	103167750	mEND_ePrimed
chr9	103185249	103185250	mEND_ePrimed
chr9	114995749	114995750	mEND_ePrimed
chr9	117133749	117133750	mEND_eNonprimed
chr9	119473249	119473250	mEND_ePrimed
chr1	138571999	138572000	mEND_ePrimed
chr9	120157999	120158000	mEND_ePrimed
chr9	123538999	123539000	mEND_eNonprimed
chr9	123982249	123982250	mEND_eNonprimed
chr10	3648749	3648750	mEND_eNonprimed
chr10	6936999	6937000	mEND_eNonprimed
chr10	8096249	8096250	mEND_eNonprimed
chr10	8297749	8297750	mEND_ePrimed
chr10	12853499	12853500	mEND_ePrimed
chr10	16600999	16601000	mEND_eNonprimed
chr1	139159999	139160000	mEND_eNonprimed
chr10	17408249	17408250	mEND_eNonprimed
chr10	17777249	17777250	mEND_eNonprimed
chr10	24086749	24086750	mEND_ePrimed
chr10	24238499	24238500	mEND_eNonprimed
chr10	26745249	26745250	mEND_eNonprimed
chr10	29595749	29595750	mEND_ePrimed
chr10	31063249	31063250	mEND_eNonprimed
chr1	150866749	150866750	mEND_eNonprimed
chr10	37616499	37616500	mEND_eNonprimed
chr10	39380249	39380250	mEND_ePrimed
chr10	40077749	40077750	mEND_eNonprimed
chr10	40724749	40724750	mEND_ePrimed
chr10	40816999	40817000	mEND_ePrimed
chr1	151025249	151025250	mEND_ePrimed
chr10	42089249	42089250	mEND_ePrimed
chr10	44084499	44084500	mEND_eNonprimed
chr10	44489499	44489500	mEND_ePrimed
chr1	151040499	151040500	mEND_ePrimed
chr10	50118249	50118250	mEND_eNonprimed
chr10	50584749	50584750	mEND_eNonprimed
chr10	50902999	50903000	mEND_ePrimed
chr10	52174749	52174750	mEND_eNonprimed
chr10	54161499	54161500	mEND_eNonprimed
chr10	58346249	58346250	mEND_ePrimed
chr1	151130499	151130500	mEND_eNonprimed
chr10	59715249	59715250	mEND_eNonprimed
chr10	67698749	67698750	mEND_ePrimed
chr10	71152999	71153000	mEND_eNonprimed
chr10	71196999	71197000	mEND_ePrimed
chr10	76301749	76301750	mEND_ePrimed
chr1	151591749	151591750	mEND_ePrimed
chr10	76874749	76874750	mEND_eNonprimed
chr10	83374249	83374250	mEND_eNonprimed
chr10	83645249	83645250	mEND_ePrimed
chr10	88374749	88374750	mEND_ePrimed
chr10	98292499	98292500	mEND_eNonprimed
chr10	99902499	99902500	mEND_eNonprimed
chr10	115909999	115910000	mEND_ePrimed
chr10	117575999	117576000	mEND_ePrimed
chr10	118159999	118160000	mEND_eNonprimed
chr10	118804499	118804500	mEND_ePrimed
chr10	119948249	119948250	mEND_eNonprimed
chr10	120508499	120508500	mEND_ePrimed
chr10	121096499	121096500	mEND_ePrimed
chr1	151985499	151985500	mEND_eNonprimed
chr10	121486749	121486750	mEND_eNonprimed
chr10	122029749	122029750	mEND_ePrimed
chr10	122571499	122571500	mEND_eNonprimed
chr10	126003499	126003500	mEND_ePrimed
chr10	126845999	126846000	mEND_ePrimed
chr11	4998249	4998250	mEND_ePrimed
chr11	7178999	7179000	mEND_eNonprimed
chr11	12872999	12873000	mEND_eNonprimed
chr11	20361499	20361500	mEND_ePrimed
chr11	21349249	21349250	mEND_ePrimed
chr11	30211999	30212000	mEND_ePrimed
chr11	31386749	31386750	mEND_ePrimed
chr11	31440249	31440250	mEND_eNonprimed
chr11	45634999	45635000	mEND_eNonprimed
chr11	46694749	46694750	mEND_ePrimed
chr11	47130499	47130500	mEND_eNonprimed
chr11	49128499	49128500	mEND_eNonprimed
chr11	51768499	51768500	mEND_ePrimed
chr11	58804499	58804500	mEND_eNonprimed
chr11	65544249	65544250	mEND_eNonprimed
chr11	66408999	66409000	mEND_eNonprimed
chr1	154150249	154150250	mEND_ePrimed
chr11	71986749	71986750	mEND_ePrimed
chr11	76854749	76854750	mEND_ePrimed
chr11	76889749	76889750	mEND_ePrimed
chr11	76912249	76912250	mEND_ePrimed
chr11	82833999	82834000	mEND_ePrimed
chr11	83882499	83882500	mEND_ePrimed
chr11	83907999	83908000	mEND_ePrimed
chr11	84442999	84443000	mEND_eNonprimed
chr11	84711749	84711750	mEND_ePrimed
chr11	87689749	87689750	mEND_ePrimed
chr11	88268749	88268750	mEND_ePrimed
chr1	162449249	162449250	mEND_eNonprimed
chr11	94661499	94661500	mEND_ePrimed
chr11	95350999	95351000	mEND_ePrimed
chr1	163656999	163657000	mEND_eNonprimed
chr11	103010499	103010500	mEND_ePrimed
chr11	112217249	112217250	mEND_eNonprimed
chr11	113259499	113259500	mEND_ePrimed
chr11	113475249	113475250	mEND_ePrimed
chr11	118462749	118462750	mEND_ePrimed
chr12	7820499	7820500	mEND_ePrimed
chr12	10868499	10868500	mEND_ePrimed
chr12	15639249	15639250	mEND_eNonprimed
chr12	16778999	16779000	mEND_ePrimed
chr12	17386499	17386500	mEND_ePrimed
chr12	21495749	21495750	mEND_eNonprimed
chr12	31256499	31256500	mEND_ePrimed
chr12	32707499	32707500	mEND_ePrimed
chr12	35932999	35933000	mEND_eNonprimed
chr12	39958249	39958250	mEND_eNonprimed
chr12	40568999	40569000	mEND_ePrimed
chr12	40822749	40822750	mEND_eNonprimed
chr12	45103249	45103250	mEND_eNonprimed
chr12	50298499	50298500	mEND_eNonprimed
chr12	54399499	54399500	mEND_ePrimed
chr12	57401249	57401250	mEND_eNonprimed
chr12	57444749	57444750	mEND_eNonprimed
chr12	58026999	58027000	mEND_eNonprimed
chr12	59055499	59055500	mEND_ePrimed
chr12	72029499	72029500	mEND_ePrimed
chr12	73984999	73985000	mEND_eNonprimed
chr12	79549249	79549250	mEND_ePrimed
chr1	16235499	16235500	mEND_eNonprimed
chr12	84483249	84483250	mEND_ePrimed
chr12	91476999	91477000	mEND_eNonprimed
chr12	97511499	97511500	mEND_eNonprimed
chr12	105593999	105594000	mEND_ePrimed
chr12	108374749	108374750	mEND_ePrimed
chr12	108480999	108481000	mEND_ePrimed
chr12	108886999	108887000	mEND_ePrimed
chr12	110207249	110207250	mEND_eNonprimed
chr12	110563249	110563250	mEND_ePrimed
chr12	116490999	116491000	mEND_eNonprimed
chr12	118148249	118148250	mEND_eNonprimed
chr13	3646249	3646250	mEND_eNonprimed
chr13	10454749	10454750	mEND_eNonprimed
chr13	16702499	16702500	mEND_eNonprimed
chr13	20123749	20123750	mEND_ePrimed
chr13	24134999	24135000	mEND_ePrimed
chr13	24171999	24172000	mEND_eNonprimed
chr13	24182999	24183000	mEND_eNonprimed
chr13	24915249	24915250	mEND_ePrimed
chr13	25901749	25901750	mEND_eNonprimed
chr13	34455999	34456000	mEND_eNonprimed
chr13	38352249	38352250	mEND_ePrimed
chr1	179723749	179723750	mEND_ePrimed
chr13	38450999	38451000	mEND_ePrimed
chr13	42922499	42922500	mEND_eNonprimed
chr13	45202749	45202750	mEND_ePrimed
chr13	45455749	45455750	mEND_ePrimed
chr13	51823999	51824000	mEND_ePrimed
chr13	53730499	53730500	mEND_eNonprimed
chr13	56747499	56747500	mEND_eNonprimed
chr13	58058749	58058750	mEND_eNonprimed
chr13	72448749	72448750	mEND_eNonprimed
chr13	75199749	75199750	mEND_eNonprimed
chr13	76041749	76041750	mEND_eNonprimed
chr13	89682499	89682500	mEND_eNonprimed
chr13	92588749	92588750	mEND_eNonprimed
chr13	94073749	94073750	mEND_ePrimed
chr13	95791499	95791500	mEND_ePrimed
chr13	95832749	95832750	mEND_ePrimed
chr13	98476999	98477000	mEND_eNonprimed
chr1	21101999	21102000	mEND_ePrimed
chr13	98941749	98941750	mEND_ePrimed
chr13	99639999	99640000	mEND_eNonprimed
chr13	104641499	104641500	mEND_eNonprimed
chr13	108119999	108120000	mEND_ePrimed
chr1	186321999	186322000	mEND_eNonprimed
chr13	112935499	112935500	mEND_eNonprimed
chr13	115346499	115346500	mEND_eNonprimed
chr1	186687249	186687250	mEND_eNonprimed
chr13	119395499	119395500	mEND_eNonprimed
chr14	8243249	8243250	mEND_ePrimed
chr14	16563249	16563250	mEND_ePrimed
chr14	18657999	18658000	mEND_eNonprimed
chr14	45583499	45583500	mEND_ePrimed
chr14	46704499	46704500	mEND_ePrimed
chr14	47078999	47079000	mEND_eNonprimed
chr14	47306249	47306250	mEND_ePrimed
chr14	61970999	61971000	mEND_ePrimed
chr14	63326249	63326250	mEND_eNonprimed
chr14	63749749	63749750	mEND_eNonprimed
chr14	64915249	64915250	mEND_ePrimed
chr14	66381249	66381250	mEND_ePrimed
chr14	72240249	72240250	mEND_eNonprimed
chr14	73332999	73333000	mEND_eNonprimed
chr14	76276749	76276750	mEND_ePrimed
chr14	79535249	79535250	mEND_ePrimed
chr14	79987249	79987250	mEND_eNonprimed
chr14	99245749	99245750	mEND_ePrimed
chr14	99584249	99584250	mEND_ePrimed
chr14	101835999	101836000	mEND_ePrimed
chr14	101905249	101905250	mEND_eNonprimed
chr14	114869249	114869250	mEND_eNonprimed
chr14	118656999	118657000	mEND_ePrimed
chr14	121097999	121098000	mEND_ePrimed
chr15	3247999	3248000	mEND_eNonprimed
chr15	3464999	3465000	mEND_eNonprimed
chr1	195100999	195101000	mEND_eNonprimed
chr15	6145249	6145250	mEND_eNonprimed
chr15	7370499	7370500	mEND_eNonprimed
chr15	7612999	7613000	mEND_ePrimed
chr15	10375499	10375500	mEND_eNonprimed
chr15	25268999	25269000	mEND_ePrimed
chr15	29038999	29039000	mEND_eNonprimed
chr15	35615249	35615250	mEND_eNonprimed
chr2	4509999	4510000	mEND_ePrimed
chr15	52551999	52552000	mEND_eNonprimed
chr15	56774749	56774750	mEND_eNonprimed
chr15	64996749	64996750	mEND_eNonprimed
chr15	73561249	73561250	mEND_ePrimed
chr2	4736499	4736500	mEND_eNonprimed
chr15	82306749	82306750	mEND_ePrimed
chr15	82658499	82658500	mEND_eNonprimed
chr15	88778249	88778250	mEND_ePrimed
chr2	5996749	5996750	mEND_eNonprimed
chr15	95880749	95880750	mEND_ePrimed
chr15	98723749	98723750	mEND_ePrimed
chr16	16566999	16567000	mEND_ePrimed
chr16	23437749	23437750	mEND_ePrimed
chr16	24115499	24115500	mEND_eNonprimed
chr16	26093249	26093250	mEND_eNonprimed
chr16	28829999	28830000	mEND_ePrimed
chr16	29693749	29693750	mEND_ePrimed
chr2	19278749	19278750	mEND_ePrimed
chr16	30397249	30397250	mEND_ePrimed
chr16	31651249	31651250	mEND_ePrimed
chr16	35635249	35635250	mEND_ePrimed
chr2	19327749	19327750	mEND_ePrimed
chr16	37432249	37432250	mEND_eNonprimed
chr16	50467749	50467750	mEND_eNonprimed
chr16	52082249	52082250	mEND_eNonprimed
chr16	55505249	55505250	mEND_eNonprimed
chr16	58475999	58476000	mEND_ePrimed
chr16	58494749	58494750	mEND_eNonprimed
chr16	59130749	59130750	mEND_eNonprimed
chr16	73253749	73253750	mEND_ePrimed
chr16	74750749	74750750	mEND_eNonprimed
chr2	23076249	23076250	mEND_eNonprimed
chr16	88540499	88540500	mEND_eNonprimed
chr16	95668249	95668250	mEND_ePrimed
chr2	23368499	23368500	mEND_eNonprimed
chr16	97606749	97606750	mEND_eNonprimed
chr17	3245749	3245750	mEND_ePrimed
chr17	6808999	6809000	mEND_ePrimed
chr17	12385749	12385750	mEND_eNonprimed
chr17	24768999	24769000	mEND_ePrimed
chr17	26051999	26052000	mEND_ePrimed
chr2	26706749	26706750	mEND_eNonprimed
chr17	30962499	30962500	mEND_ePrimed
chr17	36799499	36799500	mEND_eNonprimed
chr17	43362999	43363000	mEND_ePrimed
chr17	46080999	46081000	mEND_ePrimed
chr17	50346999	50347000	mEND_eNonprimed
chr17	50750999	50751000	mEND_ePrimed
chr17	64034249	64034250	mEND_eNonprimed
chr17	64710499	64710500	mEND_eNonprimed
chr17	65663749	65663750	mEND_ePrimed
chr17	68106999	68107000	mEND_eNonprimed
chr1	23834999	23835000	mEND_eNonprimed
chr17	70944999	70945000	mEND_ePrimed
chr17	71835249	71835250	mEND_eNonprimed
chr17	78587249	78587250	mEND_ePrimed
chr17	78953749	78953750	mEND_eNonprimed
chr17	83064999	83065000	mEND_eNonprimed
chr17	83999499	83999500	mEND_ePrimed
chr17	86344249	86344250	mEND_eNonprimed
chr17	88390249	88390250	mEND_ePrimed
chr17	88415749	88415750	mEND_eNonprimed
chr17	88543249	88543250	mEND_ePrimed
chr18	6503999	6504000	mEND_ePrimed
chr18	8094999	8095000	mEND_eNonprimed
chr18	10414499	10414500	mEND_eNonprimed
chr18	11947249	11947250	mEND_eNonprimed
chr18	13466249	13466250	mEND_eNonprimed
chr18	15281749	15281750	mEND_eNonprimed
chr18	34743499	34743500	mEND_ePrimed
chr18	36706749	36706750	mEND_eNonprimed
chr18	39057999	39058000	mEND_eNonprimed
chr18	39701249	39701250	mEND_eNonprimed
chr18	41047999	41048000	mEND_eNonprimed
chr18	43745249	43745250	mEND_eNonprimed
chr18	43747999	43748000	mEND_eNonprimed
chr18	44744499	44744500	mEND_eNonprimed
chr2	35314249	35314250	mEND_eNonprimed
chr18	50006499	50006500	mEND_ePrimed
chr18	50843249	50843250	mEND_ePrimed
chr18	51796749	51796750	mEND_eNonprimed
chr18	53135999	53136000	mEND_ePrimed
chr18	53161249	53161250	mEND_ePrimed
chr18	53868249	53868250	mEND_eNonprimed
chr18	55889749	55889750	mEND_eNonprimed
chr2	36473749	36473750	mEND_eNonprimed
chr18	64460499	64460500	mEND_eNonprimed
chr18	65959749	65959750	mEND_ePrimed
chr18	82582749	82582750	mEND_ePrimed
chr18	82684749	82684750	mEND_ePrimed
chr2	37570499	37570500	mEND_eNonprimed
chr18	84218499	84218500	mEND_ePrimed
chr18	88905499	88905500	mEND_eNonprimed
chr2	37963749	37963750	mEND_eNonprimed
chr19	17360999	17361000	mEND_ePrimed
chr19	20654499	20654500	mEND_eNonprimed
chr19	21160499	21160500	mEND_ePrimed
chr19	24612249	24612250	mEND_eNonprimed
chr19	24707249	24707250	mEND_ePrimed
chr19	29241749	29241750	mEND_ePrimed
chr19	34712499	34712500	mEND_eNonprimed
chr19	37891999	37892000	mEND_ePrimed
chr19	37912499	37912500	mEND_ePrimed
chr19	38091999	38092000	mEND_ePrimed
chr19	43767999	43768000	mEND_ePrimed
chr19	44892999	44893000	mEND_ePrimed
chr19	53032749	53032750	mEND_ePrimed
chr19	54353749	54353750	mEND_eNonprimed
chr19	55137249	55137250	mEND_ePrimed
chr19	55578749	55578750	mEND_ePrimed
chr19	55593249	55593250	mEND_ePrimed
chr19	55643499	55643500	mEND_ePrimed
chr2	48415249	48415250	mEND_ePrimed
chrX	6870249	6870250	mEND_eNonprimed
chrX	69415749	69415750	mEND_eNonprimed
chrX	95433999	95434000	mEND_eNonprimed
chrX	103546749	103546750	mEND_eNonprimed
chrX	133933499	133933500	mEND_eNonprimed
chr2	57188999	57189000	mEND_ePrimed
chr1	24097499	24097500	mEND_eNonprimed
chr2	57799749	57799750	mEND_eNonprimed
chr2	65164499	65164500	mEND_eNonprimed
chr2	69386249	69386250	mEND_eNonprimed
chr1	24107999	24108000	mEND_ePrimed
chr2	70505999	70506000	mEND_ePrimed
chr2	70939249	70939250	mEND_ePrimed
chr2	72254999	72255000	mEND_ePrimed
chr2	72752749	72752750	mEND_ePrimed
chr2	72908749	72908750	mEND_ePrimed
chr2	76688499	76688500	mEND_ePrimed
chr2	80441499	80441500	mEND_eNonprimed
chr2	84459999	84460000	mEND_ePrimed
chr2	92033749	92033750	mEND_ePrimed
chr2	101967749	101967750	mEND_eNonprimed
chr1	31095249	31095250	mEND_eNonprimed
chr2	103285749	103285750	mEND_ePrimed
chr2	103594999	103595000	mEND_ePrimed
chr2	110167749	110167750	mEND_eNonprimed
chr2	110192499	110192500	mEND_ePrimed
chr2	112584499	112584500	mEND_eNonprimed
chr2	113839749	113839750	mEND_eNonprimed
chr2	116129499	116129500	mEND_eNonprimed
chr2	117877249	117877250	mEND_eNonprimed
chr1	35390999	35391000	mEND_eNonprimed
chr2	129551249	129551250	mEND_ePrimed
chr2	130833999	130834000	mEND_eNonprimed
chr2	133627499	133627500	mEND_eNonprimed
chr2	133769249	133769250	mEND_eNonprimed
chr2	134028499	134028500	mEND_eNonprimed
chr2	140748999	140749000	mEND_eNonprimed
chr2	143334749	143334750	mEND_eNonprimed
chr1	39156999	39157000	mEND_ePrimed
chr2	146577249	146577250	mEND_ePrimed
chr2	147961749	147961750	mEND_eNonprimed
chr2	148002499	148002500	mEND_eNonprimed
chr2	148030749	148030750	mEND_ePrimed
chr2	158080749	158080750	mEND_ePrimed
chr1	40968499	40968500	mEND_ePrimed
chr2	168104999	168105000	mEND_ePrimed
chr2	168447749	168447750	mEND_ePrimed
chr2	168654999	168655000	mEND_ePrimed
chr1	43152749	43152750	mEND_ePrimed
chr2	182012749	182012750	mEND_eNonprimed
chr3	20089499	20089500	mEND_ePrimed
chr3	24783249	24783250	mEND_eNonprimed
chr1	4641249	4641250	mEND_eNonprimed
chr3	26971999	26972000	mEND_eNonprimed
chr3	27593249	27593250	mEND_ePrimed
chr3	27724249	27724250	mEND_ePrimed
chr3	35133749	35133750	mEND_ePrimed
chr3	36207999	36208000	mEND_ePrimed
chr3	36532749	36532750	mEND_ePrimed
chr3	38625499	38625500	mEND_eNonprimed
chr3	49914249	49914250	mEND_eNonprimed
chr3	54052249	54052250	mEND_eNonprimed
chr3	57428999	57429000	mEND_eNonprimed
chr3	68513499	68513500	mEND_ePrimed
chr1	52553999	52554000	mEND_ePrimed
chr3	79238249	79238250	mEND_ePrimed
chr3	79850249	79850250	mEND_eNonprimed
chr3	81288749	81288750	mEND_eNonprimed
chr3	84485249	84485250	mEND_eNonprimed
chr3	94711499	94711500	mEND_eNonprimed
chr3	94987499	94987500	mEND_ePrimed
chr1	52640749	52640750	mEND_eNonprimed
chr3	99844999	99845000	mEND_eNonprimed
chr3	100810499	100810500	mEND_eNonprimed
chr3	104059249	104059250	mEND_ePrimed
chr3	105846749	105846750	mEND_eNonprimed
chr3	107802249	107802250	mEND_eNonprimed
chr3	117759499	117759500	mEND_eNonprimed
chr3	121834249	121834250	mEND_ePrimed
chr3	121946999	121947000	mEND_eNonprimed
chr3	123432499	123432500	mEND_ePrimed
chr3	127169999	127170000	mEND_ePrimed
chr3	131364749	131364750	mEND_ePrimed
chr3	135732999	135733000	mEND_eNonprimed
chr3	136289749	136289750	mEND_eNonprimed
chr3	136760749	136760750	mEND_ePrimed
chr3	138274999	138275000	mEND_ePrimed
chr1	4723999	4724000	mEND_eNonprimed
chr1	58610749	58610750	mEND_eNonprimed
chr3	147606499	147606500	mEND_eNonprimed
chr3	152418249	152418250	mEND_ePrimed
chr3	159857249	159857250	mEND_eNonprimed
chr4	6914249	6914250	mEND_eNonprimed
chr4	7144249	7144250	mEND_eNonprimed
chr4	7581249	7581250	mEND_eNonprimed
chr4	9313499	9313500	mEND_eNonprimed
chr4	10141499	10141500	mEND_eNonprimed
chr1	58951749	58951750	mEND_ePrimed
chr4	24543999	24544000	mEND_eNonprimed
chr4	35146499	35146500	mEND_ePrimed
chr4	41494499	41494500	mEND_ePrimed
chr4	44046499	44046500	mEND_eNonprimed
chr4	49547999	49548000	mEND_eNonprimed
chr4	50011249	50011250	mEND_eNonprimed
chr4	50088249	50088250	mEND_eNonprimed
chr4	57558749	57558750	mEND_eNonprimed
chr4	59252749	59252750	mEND_ePrimed
chr4	59662999	59663000	mEND_ePrimed
chr4	59698249	59698250	mEND_eNonprimed
chr4	59717249	59717250	mEND_ePrimed
chr1	60169749	60169750	mEND_ePrimed
chr4	82930749	82930750	mEND_ePrimed
chr4	85768249	85768250	mEND_eNonprimed
chr1	63980999	63981000	mEND_eNonprimed
chr4	87815999	87816000	mEND_eNonprimed
chr4	87881499	87881500	mEND_eNonprimed
chr4	88003749	88003750	mEND_eNonprimed
chr4	88187999	88188000	mEND_eNonprimed
chr4	88441999	88442000	mEND_eNonprimed
chr4	95772499	95772500	mEND_eNonprimed
chr4	98693749	98693750	mEND_ePrimed
chr1	63995499	63995500	mEND_ePrimed
chr4	99423499	99423500	mEND_eNonprimed
chr4	102459249	102459250	mEND_eNonprimed
chr4	107720749	107720750	mEND_eNonprimed
chr4	107835499	107835500	mEND_ePrimed
chr4	107905499	107905500	mEND_eNonprimed
chr4	109051749	109051750	mEND_eNonprimed
chr4	114530999	114531000	mEND_eNonprimed
chr4	115768249	115768250	mEND_eNonprimed
chr4	117708999	117709000	mEND_eNonprimed
chr4	130720249	130720250	mEND_ePrimed
chr4	132416249	132416250	mEND_eNonprimed
chr4	143245749	143245750	mEND_ePrimed
chr4	148472999	148473000	mEND_eNonprimed
chr4	153616499	153616500	mEND_ePrimed
chr4	155205749	155205750	mEND_ePrimed
chr1	69368749	69368750	mEND_eNonprimed
chr5	8923249	8923250	mEND_eNonprimed
chr5	17271749	17271750	mEND_eNonprimed
chr5	20241749	20241750	mEND_eNonprimed
chr5	24063999	24064000	mEND_ePrimed
chr1	71837499	71837500	mEND_ePrimed
chr5	31209999	31210000	mEND_ePrimed
chr5	32394999	32395000	mEND_ePrimed
chr5	32422249	32422250	mEND_ePrimed
chr5	32706499	32706500	mEND_eNonprimed
chr5	34218749	34218750	mEND_eNonprimed
chr5	36742499	36742500	mEND_ePrimed
chr5	43052749	43052750	mEND_eNonprimed
chr5	44710749	44710750	mEND_ePrimed
chr5	44973749	44973750	mEND_eNonprimed
chr5	50659749	50659750	mEND_eNonprimed
chr5	52357749	52357750	mEND_ePrimed
chr5	53078999	53079000	mEND_eNonprimed
chr5	53106999	53107000	mEND_ePrimed
chr5	53110249	53110250	mEND_ePrimed
chr5	63867499	63867500	mEND_ePrimed
chr5	63892249	63892250	mEND_ePrimed
chr5	66024249	66024250	mEND_ePrimed
chr5	66125749	66125750	mEND_ePrimed
chr5	66523499	66523500	mEND_ePrimed
chr5	67442999	67443000	mEND_ePrimed
chr5	67797749	67797750	mEND_ePrimed
chr5	72366249	72366250	mEND_eNonprimed
chr5	72412249	72412250	mEND_eNonprimed
chr5	75137749	75137750	mEND_ePrimed
chr5	75460249	75460250	mEND_ePrimed
chr5	88587999	88588000	mEND_ePrimed
chr5	89218499	89218500	mEND_eNonprimed
chr5	89595999	89596000	mEND_eNonprimed
chr5	91718499	91718500	mEND_eNonprimed
chr5	92204749	92204750	mEND_eNonprimed
chr1	6188999	6189000	mEND_ePrimed
chr5	96452499	96452500	mEND_eNonprimed
chr5	99632999	99633000	mEND_eNonprimed
chr5	102513999	102514000	mEND_eNonprimed
chr5	105777749	105777750	mEND_ePrimed
chr5	107274999	107275000	mEND_ePrimed
chr5	107296999	107297000	mEND_ePrimed
chr5	107890249	107890250	mEND_ePrimed
chr5	114964999	114965000	mEND_ePrimed
chr5	119111749	119111750	mEND_eNonprimed
chr5	123415999	123416000	mEND_ePrimed
chr5	123842749	123842750	mEND_ePrimed
chr1	77206749	77206750	mEND_eNonprimed
chr5	126467499	126467500	mEND_ePrimed
chr5	137051249	137051250	mEND_ePrimed
chr5	142142249	142142250	mEND_ePrimed
chr1	78363999	78364000	mEND_eNonprimed
chr5	147300249	147300250	mEND_ePrimed
chr5	147315749	147315750	mEND_ePrimed
chr5	147623999	147624000	mEND_ePrimed
chr5	150811249	150811250	mEND_eNonprimed
chr5	150850999	150851000	mEND_ePrimed
chr1	78502749	78502750	mEND_eNonprimed
chr6	4784749	4784750	mEND_eNonprimed
chr6	4958499	4958500	mEND_eNonprimed
chr6	11997999	11998000	mEND_ePrimed
chr1	79678499	79678500	mEND_eNonprimed
chr6	15466999	15467000	mEND_eNonprimed
chr6	16870249	16870250	mEND_eNonprimed
chr6	22361749	22361750	mEND_ePrimed
chr6	25085749	25085750	mEND_ePrimed
chr6	30406749	30406750	mEND_eNonprimed
chr6	34252249	34252250	mEND_ePrimed
chr1	82093249	82093250	mEND_eNonprimed
chr6	39243499	39243500	mEND_ePrimed
chr6	43292249	43292250	mEND_ePrimed
chr6	50419999	50420000	mEND_ePrimed
chr1	84241499	84241500	mEND_eNonprimed
chr6	51720999	51721000	mEND_ePrimed
chr6	54473999	54474000	mEND_ePrimed
chr6	55030249	55030250	mEND_eNonprimed
chr6	56917999	56918000	mEND_ePrimed
chr6	58980499	58980500	mEND_eNonprimed
chr6	58999249	58999250	mEND_ePrimed
chr6	68453749	68453750	mEND_eNonprimed
chr6	70814499	70814500	mEND_ePrimed
chr6	81158999	81159000	mEND_eNonprimed
chr6	85457499	85457500	mEND_ePrimed
chr6	93159749	93159750	mEND_eNonprimed
chr6	95417249	95417250	mEND_eNonprimed
chr1	88075749	88075750	mEND_eNonprimed
chr6	100628249	100628250	mEND_ePrimed
chr1	88253499	88253500	mEND_ePrimed
chr6	127641249	127641250	mEND_eNonprimed
chr6	134443749	134443750	mEND_ePrimed
chr1	88260499	88260500	mEND_ePrimed
chr6	137569249	137569250	mEND_eNonprimed
chr6	141111499	141111500	mEND_eNonprimed
chr6	141871999	141872000	mEND_eNonprimed
chr6	149278749	149278750	mEND_eNonprimed
chr7	6883749	6883750	mEND_eNonprimed
chr1	88504749	88504750	mEND_ePrimed
chr7	48131999	48132000	mEND_eNonprimed
chr7	49723749	49723750	mEND_ePrimed
chr1	88745499	88745500	mEND_ePrimed
chr7	50105999	50106000	mEND_eNonprimed
chr7	50993749	50993750	mEND_eNonprimed
chr7	65516999	65517000	mEND_ePrimed
chr7	66694749	66694750	mEND_eNonprimed
chr7	67135249	67135250	mEND_eNonprimed
chr7	67919499	67919500	mEND_eNonprimed
chr7	68717499	68717500	mEND_ePrimed
chr7	70549249	70549250	mEND_eNonprimed
chr1	9787999	9788000	mEND_ePrimed
chr7	73747999	73748000	mEND_ePrimed
chr7	74538499	74538500	mEND_eNonprimed
chr7	88206499	88206500	mEND_ePrimed
chr7	92890999	92891000	mEND_eNonprimed
chr7	99200249	99200250	mEND_ePrimed
chr7	109740749	109740750	mEND_eNonprimed
chr7	112663499	112663500	mEND_ePrimed
chr7	114141499	114141500	mEND_ePrimed
chr7	114322999	114323000	mEND_eNonprimed
chr7	115010999	115011000	mEND_eNonprimed
chr7	115494749	115494750	mEND_eNonprimed
chr7	119545749	119545750	mEND_ePrimed
chr7	121078499	121078500	mEND_ePrimed
chr7	124923499	124923500	mEND_eNonprimed
chr7	128914499	128914500	mEND_eNonprimed
chr7	129053749	129053750	mEND_eNonprimed
chr7	135603249	135603250	mEND_ePrimed
chr1	97795499	97795500	mEND_ePrimed
chr7	141609749	141609750	mEND_ePrimed
chr7	143333499	143333500	mEND_eNonprimed
chr8	9070499	9070500	mEND_eNonprimed
chr1	97872499	97872500	mEND_eNonprimed
chr8	10965499	10965500	mEND_ePrimed
chr8	11308999	11309000	mEND_ePrimed
chr8	14969999	14970000	mEND_ePrimed
chr1	97996999	97997000	mEND_eNonprimed
chr8	18648999	18649000	mEND_ePrimed
chr8	18711749	18711750	mEND_ePrimed
chr8	18738999	18739000	mEND_ePrimed
chr8	18782749	18782750	mEND_ePrimed
chr8	21752499	21752500	mEND_eNonprimed
chr8	24383499	24383500	mEND_ePrimed
chr8	32220999	32221000	mEND_ePrimed
chr8	34622499	34622500	mEND_ePrimed
chr8	36104999	36105000	mEND_ePrimed
chr1	105911749	105911750	mEND_eNonprimed
chr8	40329249	40329250	mEND_ePrimed
chr8	41100749	41100750	mEND_ePrimed
chr8	59320499	59320500	mEND_eNonprimed
chr8	61236249	61236250	mEND_ePrimed
chr8	61611749	61611750	mEND_ePrimed
chr8	61633749	61633750	mEND_ePrimed
chr8	66323249	66323250	mEND_ePrimed
chr8	73074999	73075000	mEND_eNonprimed
chr8	73200499	73200500	mEND_ePrimed
chr8	74804999	74805000	mEND_eNonprimed
chr8	79361249	79361250	mEND_ePrimed
chr8	79405249	79405250	mEND_ePrimed
chr8	79615749	79615750	mEND_ePrimed
chr8	79982749	79982750	mEND_eNonprimed
chr8	80053999	80054000	mEND_ePrimed
chr8	82416749	82416750	mEND_eNonprimed
chr8	89371749	89371750	mEND_ePrimed
chr8	90391749	90391750	mEND_eNonprimed
chr8	91424749	91424750	mEND_ePrimed
chr8	95359249	95359250	mEND_ePrimed
chr8	106073499	106073500	mEND_ePrimed
chr1	127029499	127029500	mEND_eNonprimed
chr8	114777749	114777750	mEND_ePrimed
chr8	123737249	123737250	mEND_ePrimed
chr8	123797499	123797500	mEND_ePrimed
chr1	130455249	130455250	mEND_eNonprimed
chr8	125272499	125272500	mEND_ePrimed
chr8	125311499	125311500	mEND_ePrimed
chr8	126903249	126903250	mEND_ePrimed
chr9	5332499	5332500	mEND_eNonprimed
chr9	6645499	6645500	mEND_eNonprimed
chr9	7526999	7527000	mEND_eNonprimed
chr1	130734499	130734500	mEND_ePrimed
chr9	25172999	25173000	mEND_eNonprimed
chr9	31308999	31309000	mEND_ePrimed
chr9	37568999	37569000	mEND_ePrimed
chr9	40125499	40125500	mEND_eNonprimed
chr9	42901999	42902000	mEND_ePrimed
chr1	132987249	132987250	mEND_ePrimed
chr9	44581749	44581750	mEND_ePrimed
chr9	46127499	46127500	mEND_ePrimed
chr2	71636625	71636626	E11.5_forebrain_ePrimed
chr2	75252749	75252750	E11.5_forebrain_eNonprimed
chr2	76017449	76017450	E11.5_forebrain_ePrimed
chr2	80660399	80660400	E11.5_forebrain_eNonprimed
chr2	88604999	88605000	E11.5_forebrain_eNonprimed
chr2	99899549	99899550	E11.5_forebrain_eNonprimed
chr1	55714199	55714200	E11.5_forebrain_eNonprimed
chr2	106454325	106454326	E11.5_forebrain_ePrimed
chr2	118446375	118446376	E11.5_forebrain_ePrimed
chr2	125917425	125917426	E11.5_forebrain_eNonprimed
chr2	128278275	128278276	E11.5_forebrain_ePrimed
chr2	138337949	138337950	E11.5_forebrain_ePrimed
chr2	141254399	141254400	E11.5_forebrain_ePrimed
chr2	143768849	143768850	E11.5_forebrain_eNonprimed
chr2	147181199	147181200	E11.5_forebrain_ePrimed
chr2	153004275	153004276	E11.5_forebrain_ePrimed
chr2	153426675	153426676	E11.5_forebrain_ePrimed
chr2	157752299	157752300	E11.5_forebrain_ePrimed
chr2	165543525	165543526	E11.5_forebrain_ePrimed
chr2	168439349	168439350	E11.5_forebrain_ePrimed
chr2	172663649	172663650	E11.5_forebrain_ePrimed
chr2	172699199	172699200	E11.5_forebrain_ePrimed
chr3	6280499	6280500	E11.5_forebrain_eNonprimed
chr3	6768599	6768600	E11.5_forebrain_ePrimed
chr3	12097049	12097050	E11.5_forebrain_eNonprimed
chr3	20776275	20776276	E11.5_forebrain_eNonprimed
chr3	23937449	23937450	E11.5_forebrain_eNonprimed
chr3	26011575	26011576	E11.5_forebrain_eNonprimed
chr3	26641499	26641500	E11.5_forebrain_ePrimed
chr3	29701575	29701576	E11.5_forebrain_eNonprimed
chr3	32906399	32906400	E11.5_forebrain_ePrimed
chr1	62780475	62780476	E11.5_forebrain_ePrimed
chr3	37816799	37816800	E11.5_forebrain_eNonprimed
chr3	51443249	51443250	E11.5_forebrain_eNonprimed
chr3	52070025	52070026	E11.5_forebrain_ePrimed
chr3	52511475	52511476	E11.5_forebrain_ePrimed
chr3	61846649	61846650	E11.5_forebrain_eNonprimed
chr3	70594349	70594350	E11.5_forebrain_eNonprimed
chr3	73180649	73180650	E11.5_forebrain_eNonprimed
chr3	80706899	80706900	E11.5_forebrain_eNonprimed
chr3	94465425	94465426	E11.5_forebrain_ePrimed
chr3	94547999	94548000	E11.5_forebrain_ePrimed
chr3	96846225	96846226	E11.5_forebrain_ePrimed
chr3	98025299	98025300	E11.5_forebrain_ePrimed
chr1	66292499	66292500	E11.5_forebrain_eNonprimed
chr3	114933149	114933150	E11.5_forebrain_eNonprimed
chr3	121009125	121009126	E11.5_forebrain_eNonprimed
chr3	122492699	122492700	E11.5_forebrain_ePrimed
chr3	123477299	123477300	E11.5_forebrain_eNonprimed
chr3	127294049	127294050	E11.5_forebrain_ePrimed
chr3	132738299	132738300	E11.5_forebrain_eNonprimed
chr3	138801375	138801376	E11.5_forebrain_ePrimed
chr3	141197699	141197700	E11.5_forebrain_eNonprimed
chr3	141530549	141530550	E11.5_forebrain_eNonprimed
chr3	149745899	149745900	E11.5_forebrain_eNonprimed
chr3	156184199	156184200	E11.5_forebrain_eNonprimed
chr4	15386175	15386176	E11.5_forebrain_eNonprimed
chr4	35376075	35376076	E11.5_forebrain_eNonprimed
chr4	45830625	45830626	E11.5_forebrain_ePrimed
chr4	54678299	54678300	E11.5_forebrain_eNonprimed
chr4	62613375	62613376	E11.5_forebrain_ePrimed
chr4	66314999	66315000	E11.5_forebrain_eNonprimed
chr4	75649275	75649276	E11.5_forebrain_eNonprimed
chr4	77982449	77982450	E11.5_forebrain_eNonprimed
chr4	82756199	82756200	E11.5_forebrain_ePrimed
chr4	94082775	94082776	E11.5_forebrain_eNonprimed
chr4	105449475	105449476	E11.5_forebrain_ePrimed
chr4	105475799	105475800	E11.5_forebrain_ePrimed
chr1	77546325	77546326	E11.5_forebrain_ePrimed
chr4	110374049	110374050	E11.5_forebrain_eNonprimed
chr4	119461275	119461276	E11.5_forebrain_ePrimed
chr4	126375599	126375600	E11.5_forebrain_eNonprimed
chr4	130973925	130973926	E11.5_forebrain_ePrimed
chr4	132655649	132655650	E11.5_forebrain_ePrimed
chr4	139807649	139807650	E11.5_forebrain_ePrimed
chr4	140312849	140312850	E11.5_forebrain_ePrimed
chr4	142275225	142275226	E11.5_forebrain_ePrimed
chr4	143279399	143279400	E11.5_forebrain_ePrimed
chr4	152221725	152221726	E11.5_forebrain_ePrimed
chr4	152405175	152405176	E11.5_forebrain_ePrimed
chr4	154541025	154541026	E11.5_forebrain_ePrimed
chr4	155024925	155024926	E11.5_forebrain_ePrimed
chr5	12883049	12883050	E11.5_forebrain_eNonprimed
chr5	13263299	13263300	E11.5_forebrain_eNonprimed
chr5	14954399	14954400	E11.5_forebrain_eNonprimed
chr5	15036599	15036600	E11.5_forebrain_eNonprimed
chr5	15673499	15673500	E11.5_forebrain_eNonprimed
chr5	15691125	15691126	E11.5_forebrain_eNonprimed
chr1	81131999	81132000	E11.5_forebrain_eNonprimed
chr5	17582249	17582250	E11.5_forebrain_eNonprimed
chr5	22093425	22093426	E11.5_forebrain_eNonprimed
chr5	22471349	22471350	E11.5_forebrain_eNonprimed
chr5	23462175	23462176	E11.5_forebrain_ePrimed
chr5	24202649	24202650	E11.5_forebrain_ePrimed
chr5	55551675	55551676	E11.5_forebrain_eNonprimed
chr1	81588075	81588076	E11.5_forebrain_eNonprimed
chr5	70752599	70752600	E11.5_forebrain_eNonprimed
chr5	75070575	75070576	E11.5_forebrain_ePrimed
chr5	81363749	81363750	E11.5_forebrain_eNonprimed
chr5	91776975	91776976	E11.5_forebrain_eNonprimed
chr5	92893725	92893726	E11.5_forebrain_ePrimed
chr1	83756925	83756926	E11.5_forebrain_eNonprimed
chr5	97972349	97972350	E11.5_forebrain_eNonprimed
chr5	98667975	98667976	E11.5_forebrain_eNonprimed
chr5	101637749	101637750	E11.5_forebrain_eNonprimed
chr5	111595425	111595426	E11.5_forebrain_ePrimed
chr5	112500899	112500900	E11.5_forebrain_ePrimed
chr5	116501699	116501700	E11.5_forebrain_ePrimed
chr5	123019725	123019726	E11.5_forebrain_ePrimed
chr5	124710825	124710826	E11.5_forebrain_eNonprimed
chr5	134238525	134238526	E11.5_forebrain_ePrimed
chr5	139572375	139572376	E11.5_forebrain_ePrimed
chr5	147926399	147926400	E11.5_forebrain_ePrimed
chr5	148634325	148634326	E11.5_forebrain_ePrimed
chr5	149329349	149329350	E11.5_forebrain_ePrimed
chr6	8299425	8299426	E11.5_forebrain_eNonprimed
chr6	9698325	9698326	E11.5_forebrain_eNonprimed
chr6	12089849	12089850	E11.5_forebrain_eNonprimed
chr6	42920625	42920626	E11.5_forebrain_eNonprimed
chr6	47050799	47050800	E11.5_forebrain_eNonprimed
chr6	49745849	49745850	E11.5_forebrain_eNonprimed
chr1	92215649	92215650	E11.5_forebrain_ePrimed
chr6	74871075	74871076	E11.5_forebrain_eNonprimed
chr6	76052925	76052926	E11.5_forebrain_eNonprimed
chr6	92569949	92569950	E11.5_forebrain_ePrimed
chr1	92737499	92737500	E11.5_forebrain_ePrimed
chr6	100996125	100996126	E11.5_forebrain_ePrimed
chr6	104409899	104409900	E11.5_forebrain_eNonprimed
chr6	104808975	104808976	E11.5_forebrain_eNonprimed
chr6	111717825	111717826	E11.5_forebrain_eNonprimed
chr6	116670599	116670600	E11.5_forebrain_ePrimed
chr6	117601649	117601650	E11.5_forebrain_eNonprimed
chr1	98083349	98083350	E11.5_forebrain_ePrimed
chr6	120716025	120716026	E11.5_forebrain_ePrimed
chr6	120858225	120858226	E11.5_forebrain_ePrimed
chr6	127191675	127191676	E11.5_forebrain_eNonprimed
chr6	134208075	134208076	E11.5_forebrain_ePrimed
chr6	136248899	136248900	E11.5_forebrain_eNonprimed
chr6	138958125	138958126	E11.5_forebrain_eNonprimed
chr6	144793949	144793950	E11.5_forebrain_ePrimed
chr1	105246449	105246450	E11.5_forebrain_eNonprimed
chr7	6781799	6781800	E11.5_forebrain_ePrimed
chr7	46556925	46556926	E11.5_forebrain_ePrimed
chr7	47003325	47003326	E11.5_forebrain_ePrimed
chr1	105843675	105843676	E11.5_forebrain_ePrimed
chr7	57779399	57779400	E11.5_forebrain_eNonprimed
chr7	60812549	60812550	E11.5_forebrain_eNonprimed
chr7	67973399	67973400	E11.5_forebrain_ePrimed
chr7	79331175	79331176	E11.5_forebrain_ePrimed
chr7	98354625	98354626	E11.5_forebrain_ePrimed
chr7	112794449	112794450	E11.5_forebrain_ePrimed
chr7	115663649	115663650	E11.5_forebrain_eNonprimed
chr7	115811099	115811100	E11.5_forebrain_eNonprimed
chr7	116121375	116121376	E11.5_forebrain_ePrimed
chr7	118887525	118887526	E11.5_forebrain_ePrimed
chr1	127666949	127666950	E11.5_forebrain_eNonprimed
chr7	119942399	119942400	E11.5_forebrain_ePrimed
chr7	124470449	124470450	E11.5_forebrain_eNonprimed
chr7	132184275	132184276	E11.5_forebrain_eNonprimed
chr7	132247349	132247350	E11.5_forebrain_ePrimed
chr7	132478499	132478500	E11.5_forebrain_ePrimed
chr7	132714449	132714450	E11.5_forebrain_ePrimed
chr7	132824099	132824100	E11.5_forebrain_ePrimed
chr1	129898275	129898276	E11.5_forebrain_eNonprimed
chr7	133765725	133765726	E11.5_forebrain_ePrimed
chr7	134990925	134990926	E11.5_forebrain_eNonprimed
chr7	140061375	140061376	E11.5_forebrain_ePrimed
chr8	6708975	6708976	E11.5_forebrain_eNonprimed
chr8	14533425	14533426	E11.5_forebrain_ePrimed
chr8	14970299	14970300	E11.5_forebrain_ePrimed
chr8	25197299	25197300	E11.5_forebrain_ePrimed
chr8	27837825	27837826	E11.5_forebrain_eNonprimed
chr8	31037849	31037850	E11.5_forebrain_ePrimed
chr8	35276699	35276700	E11.5_forebrain_ePrimed
chr8	46014449	46014450	E11.5_forebrain_eNonprimed
chr8	47985449	47985450	E11.5_forebrain_ePrimed
chr8	48124799	48124800	E11.5_forebrain_ePrimed
chr8	51232949	51232950	E11.5_forebrain_eNonprimed
chr8	54647399	54647400	E11.5_forebrain_eNonprimed
chr8	78154499	78154500	E11.5_forebrain_ePrimed
chr8	96835425	96835426	E11.5_forebrain_eNonprimed
chr8	97838625	97838626	E11.5_forebrain_eNonprimed
chr8	102698549	102698550	E11.5_forebrain_eNonprimed
chr8	108759449	108759450	E11.5_forebrain_ePrimed
chr8	120323399	120323400	E11.5_forebrain_ePrimed
chr8	127499849	127499850	E11.5_forebrain_ePrimed
chr1	141684149	141684150	E11.5_forebrain_eNonprimed
chr8	127577775	127577776	E11.5_forebrain_ePrimed
chr9	3716249	3716250	E11.5_forebrain_eNonprimed
chr9	16294725	16294726	E11.5_forebrain_eNonprimed
chr9	34134449	34134450	E11.5_forebrain_eNonprimed
chr9	42183749	42183750	E11.5_forebrain_ePrimed
chr9	61236299	61236300	E11.5_forebrain_ePrimed
chr9	63965699	63965700	E11.5_forebrain_ePrimed
chr9	65153325	65153326	E11.5_forebrain_ePrimed
chr9	67482675	67482676	E11.5_forebrain_ePrimed
chr9	70555725	70555726	E11.5_forebrain_ePrimed
chr9	71861775	71861776	E11.5_forebrain_ePrimed
chr9	84278849	84278850	E11.5_forebrain_ePrimed
chr9	94596749	94596750	E11.5_forebrain_eNonprimed
chr9	94869149	94869150	E11.5_forebrain_eNonprimed
chr9	95888399	95888400	E11.5_forebrain_eNonprimed
chr9	96460649	96460650	E11.5_forebrain_ePrimed
chr9	96990075	96990076	E11.5_forebrain_ePrimed
chr9	116440949	116440950	E11.5_forebrain_ePrimed
chr10	3858449	3858450	E11.5_forebrain_ePrimed
chr10	10968149	10968150	E11.5_forebrain_eNonprimed
chr1	154898625	154898626	E11.5_forebrain_eNonprimed
chr10	40521749	40521750	E11.5_forebrain_ePrimed
chr10	43439925	43439926	E11.5_forebrain_ePrimed
chr10	49469399	49469400	E11.5_forebrain_eNonprimed
chr10	83019975	83019976	E11.5_forebrain_ePrimed
chr10	86389949	86389950	E11.5_forebrain_ePrimed
chr10	89772375	89772376	E11.5_forebrain_eNonprimed
chr10	90550649	90550650	E11.5_forebrain_eNonprimed
chr10	93276299	93276300	E11.5_forebrain_ePrimed
chr10	95239349	95239350	E11.5_forebrain_ePrimed
chr10	95685075	95685076	E11.5_forebrain_ePrimed
chr10	111419999	111420000	E11.5_forebrain_ePrimed
chr10	113040149	113040150	E11.5_forebrain_eNonprimed
chr1	157969725	157969726	E11.5_forebrain_eNonprimed
chr10	116530275	116530276	E11.5_forebrain_ePrimed
chr10	119771549	119771550	E11.5_forebrain_eNonprimed
chr10	121996425	121996426	E11.5_forebrain_ePrimed
chr11	37051725	37051726	E11.5_forebrain_eNonprimed
chr11	37212975	37212976	E11.5_forebrain_eNonprimed
chr11	49551299	49551300	E11.5_forebrain_eNonprimed
chr11	54058349	54058350	E11.5_forebrain_ePrimed
chr11	58400625	58400626	E11.5_forebrain_eNonprimed
chr11	63246599	63246600	E11.5_forebrain_ePrimed
chr11	68215499	68215500	E11.5_forebrain_ePrimed
chr11	68274599	68274600	E11.5_forebrain_ePrimed
chr11	81497475	81497476	E11.5_forebrain_ePrimed
chr1	172049025	172049026	E11.5_forebrain_ePrimed
chr11	83395125	83395126	E11.5_forebrain_ePrimed
chr11	84707999	84708000	E11.5_forebrain_ePrimed
chr11	86477175	86477176	E11.5_forebrain_ePrimed
chr11	88126199	88126200	E11.5_forebrain_ePrimed
chr11	88645349	88645350	E11.5_forebrain_ePrimed
chr11	106900799	106900800	E11.5_forebrain_ePrimed
chr11	107002125	107002126	E11.5_forebrain_ePrimed
chr11	107032199	107032200	E11.5_forebrain_ePrimed
chr11	107390699	107390700	E11.5_forebrain_ePrimed
chr11	111260999	111261000	E11.5_forebrain_eNonprimed
chr1	176911649	176911650	E11.5_forebrain_eNonprimed
chr11	113923275	113923276	E11.5_forebrain_eNonprimed
chr11	117407849	117407850	E11.5_forebrain_ePrimed
chr11	117492375	117492376	E11.5_forebrain_ePrimed
chr11	117866099	117866100	E11.5_forebrain_ePrimed
chr11	118198275	118198276	E11.5_forebrain_ePrimed
chr11	119893799	119893800	E11.5_forebrain_ePrimed
chr11	120293475	120293476	E11.5_forebrain_ePrimed
chr11	120695925	120695926	E11.5_forebrain_ePrimed
chr12	6623399	6623400	E11.5_forebrain_eNonprimed
chr12	13209225	13209226	E11.5_forebrain_ePrimed
chr12	14574525	14574526	E11.5_forebrain_eNonprimed
chr12	17621925	17621926	E11.5_forebrain_ePrimed
chr12	20227349	20227350	E11.5_forebrain_ePrimed
chr12	24537149	24537150	E11.5_forebrain_ePrimed
chr12	25124925	25124926	E11.5_forebrain_ePrimed
chr12	29643225	29643226	E11.5_forebrain_eNonprimed
chr12	33014625	33014626	E11.5_forebrain_ePrimed
chr12	33938475	33938476	E11.5_forebrain_eNonprimed
chr12	38463599	38463600	E11.5_forebrain_eNonprimed
chr12	39133349	39133350	E11.5_forebrain_eNonprimed
chr12	44039099	44039100	E11.5_forebrain_eNonprimed
chr12	51190949	51190950	E11.5_forebrain_eNonprimed
chr12	52390049	52390050	E11.5_forebrain_ePrimed
chr12	53544975	53544976	E11.5_forebrain_eNonprimed
chr12	53712749	53712750	E11.5_forebrain_eNonprimed
chr12	59385525	59385526	E11.5_forebrain_eNonprimed
chr12	71094599	71094600	E11.5_forebrain_ePrimed
chr12	75102149	75102150	E11.5_forebrain_eNonprimed
chr12	79626149	79626150	E11.5_forebrain_ePrimed
chr12	80812199	80812200	E11.5_forebrain_ePrimed
chr12	89036175	89036176	E11.5_forebrain_eNonprimed
chr12	90184949	90184950	E11.5_forebrain_eNonprimed
chr12	104965499	104965500	E11.5_forebrain_ePrimed
chr13	6453299	6453300	E11.5_forebrain_eNonprimed
chr13	26081249	26081250	E11.5_forebrain_eNonprimed
chr1	185493825	185493826	E11.5_forebrain_ePrimed
chr13	40121999	40122000	E11.5_forebrain_eNonprimed
chr13	45600525	45600526	E11.5_forebrain_ePrimed
chr13	52108725	52108726	E11.5_forebrain_ePrimed
chr13	52457999	52458000	E11.5_forebrain_ePrimed
chr1	188094899	188094900	E11.5_forebrain_eNonprimed
chr13	78465449	78465450	E11.5_forebrain_eNonprimed
chr13	89362199	89362200	E11.5_forebrain_eNonprimed
chr13	89607899	89607900	E11.5_forebrain_ePrimed
chr13	97317675	97317676	E11.5_forebrain_ePrimed
chr13	99609449	99609450	E11.5_forebrain_ePrimed
chr13	115653299	115653300	E11.5_forebrain_eNonprimed
chr13	116575949	116575950	E11.5_forebrain_eNonprimed
chr1	190654575	190654576	E11.5_forebrain_ePrimed
chr14	9237749	9237750	E11.5_forebrain_ePrimed
chr14	10934175	10934176	E11.5_forebrain_eNonprimed
chr14	22903199	22903200	E11.5_forebrain_eNonprimed
chr14	24993825	24993826	E11.5_forebrain_ePrimed
chr14	25186125	25186126	E11.5_forebrain_ePrimed
chr14	35891249	35891250	E11.5_forebrain_eNonprimed
chr14	48513599	48513600	E11.5_forebrain_ePrimed
chr14	55484475	55484476	E11.5_forebrain_eNonprimed
chr14	60410099	60410100	E11.5_forebrain_ePrimed
chr14	68981325	68981326	E11.5_forebrain_eNonprimed
chr1	193590299	193590300	E11.5_forebrain_ePrimed
chr14	75505575	75505576	E11.5_forebrain_ePrimed
chr14	75586949	75586950	E11.5_forebrain_eNonprimed
chr14	76260975	76260976	E11.5_forebrain_ePrimed
chr14	77406599	77406600	E11.5_forebrain_eNonprimed
chr14	77551799	77551800	E11.5_forebrain_eNonprimed
chr14	77627249	77627250	E11.5_forebrain_ePrimed
chr14	80070525	80070526	E11.5_forebrain_eNonprimed
chr14	121172399	121172400	E11.5_forebrain_ePrimed
chr15	8772749	8772750	E11.5_forebrain_eNonprimed
chr15	10648425	10648426	E11.5_forebrain_ePrimed
chr15	18189899	18189900	E11.5_forebrain_eNonprimed
chr1	194544599	194544600	E11.5_forebrain_eNonprimed
chr15	42617025	42617026	E11.5_forebrain_eNonprimed
chr15	57733649	57733650	E11.5_forebrain_ePrimed
chr15	58480125	58480126	E11.5_forebrain_ePrimed
chr15	64143075	64143076	E11.5_forebrain_ePrimed
chr15	75575399	75575400	E11.5_forebrain_ePrimed
chr15	78683775	78683776	E11.5_forebrain_ePrimed
chr15	85947825	85947826	E11.5_forebrain_ePrimed
chr15	87962549	87962550	E11.5_forebrain_eNonprimed
chr15	90011249	90011250	E11.5_forebrain_eNonprimed
chr15	101191949	101191950	E11.5_forebrain_ePrimed
chr2	5426475	5426476	E11.5_forebrain_ePrimed
chr16	5572949	5572950	E11.5_forebrain_eNonprimed
chr16	26171775	26171776	E11.5_forebrain_eNonprimed
chr16	34316775	34316776	E11.5_forebrain_eNonprimed
chr16	35596799	35596800	E11.5_forebrain_ePrimed
chr2	9990149	9990150	E11.5_forebrain_ePrimed
chr16	44383799	44383800	E11.5_forebrain_ePrimed
chr16	44632725	44632726	E11.5_forebrain_ePrimed
chr16	51385349	51385350	E11.5_forebrain_eNonprimed
chr16	52349549	52349550	E11.5_forebrain_eNonprimed
chr16	57995325	57995326	E11.5_forebrain_eNonprimed
chr16	64332749	64332750	E11.5_forebrain_eNonprimed
chr16	69477599	69477600	E11.5_forebrain_eNonprimed
[truncated: 4,189 more rows]
